# Supplementary material for: Numerical Assessment of Elliptical Pore Orientation and Eccentricity Effects on Charge Transport in Anisotropic Functional Membranes
Source: Membranes (Basel). 2025 Dec 2;15(12):370. doi: 10.3390/membranes15120370 (PMC12735207; doi:10.3390/membranes15120370)
Supplement: Supplementary file 1 [file membranes-15-00370-s001.zip]

Archive with 2 entries (2 files):
- Supplementary Material.pdf
- Supplementary_Table_S1.xlsx
