# Supplementary material for: Numerical Assessment of Elliptical Pore Orientation and Eccentricity Effects on Charge Transport in Anisotropic Functional Membranes
Source: Membranes (Basel). 2025 Dec 2;15(12):370. doi: 10.3390/membranes15120370 (PMC12735207; doi:10.3390/membranes15120370)
Supplement: Supplementary file 1 [file membranes-15-00370-s001.zip › Supplementary_Table_S1.xlsx]

## Sheet: Sheet 1
Table S1. Results of all stochastic realizations and averages of these numerically resolved.
This file compiles all the Charge transport efficiency (e_k) results for the orientations parallel and perpendicular to the transport direction (all stochastic random realizations).
Φ	R	εcc	a	b	b/a	NORMXj ErrorXY	ek,parallel(%)	ek,perp(%)
0.1	9	0.5	9.67113	8.37544	0.866025		80.2587	78.9672
0.1	9	0.6	10.0623	8.04984	0.8	0.000399	81.0117	76.7901
0.1	9	0.7	10.65	7.60563	0.714143	0.000395	82.7928	76.732
0.1	9	0.8	11.6189	6.97137	0.6	0.000795	83.4634	74.7964
0.1	9	0.9	13.6318	5.94198	0.43589	0.001476	84.163	68.6575
0.1	9	0.99	23.9623	3.3803	0.141067	0.00504	87.2795	46.6007
0.1	9	0.999	42.5637	1.90303	0.0447102	0.013723	88.9448	12.6199
0.2	9	0.5	9.67113	8.37544	0.866025	0.000184	62.434	59.3682
0.2	9	0.6	10.0623	8.04984	0.8	0.000261	60.5616	55.5569
0.2	9	0.7	10.65	7.60563	0.714143	0.000381	64.0465	56.3208
0.2	9	0.8	11.6189	6.97137	0.6	0.000595	66.1053	49.98
0.2	9	0.9	13.6318	5.94198	0.43589	0.001478	68.9026	46.575
0.2	9	0.99	23.9623	3.3803	0.141067	0.004973	73.6143	23.8754
0.2	9	0.999	42.5637	1.90303	0.0447102	0.013521	76.1544	3.48787
0.3	9	0.5	9.67113	8.37544	0.866025	0.000342	38.4768	37.165
0.3	9	0.6	10.0623	8.04984	0.8	0.000412	42.3958	39.7215
0.3	9	0.7	10.65	7.60563	0.714143	0.000278	47.6065	38.9143
0.3	9	0.8	11.6189	6.97137	0.6	0.000982	45.8784	35.6964
0.3	9	0.9	13.6318	5.94198	0.43589	0.001395	53.2633	27.6381
0.3	9	0.99	23.9623	3.3803	0.141067	0.004707	58.1377	10.7837
0.3	9	0.999	42.5637	1.90303	0.0447102	0.01236	61.7376	0.987509
0.4	9	0.5	9.67113	8.37544	0.866025	0.000202	30.1436	22.088
0.4	9	0.6	10.0623	8.04984	0.8	9.5e-05	19.2292	22.7864
0.4	9	0.7	10.65	7.60563	0.714143	0.000505	33.6017	19.4272
0.4	9	0.8	11.6189	6.97137	0.6	0.000915	33.4044	16.2176
0.4	9	0.9	13.6318	5.94198	0.43589	0.001599	36.5979	14.1829
0.4	9	0.99	23.9623	3.3803	0.141067	0.00475	41.9739	3.84007
0.4	9	0.999	42.5637	1.90303	0.0447102	0.012146	45.8521	0.304064
0.5	9	0.5	9.67113	8.37544	0.866025	0.000283	12.7578	9.88979
0.5	9	0.6	10.0623	8.04984	0.8	0.000169	17.7176	11.5185
0.5	9	0.7	10.65	7.60563	0.714143	0.000328	13.369	9.48637
0.5	9	0.8	11.6189	6.97137	0.6	0.000794	14.0009	8.6052
0.5	9	0.9	13.6318	5.94198	0.43589	0.001403	14.3002	6.4529
0.5	9	0.99	23.9623	3.3803	0.141067	0.004697	26.6953	1.29577
0.5	9	0.999	42.5637	1.90303	0.0447102	0.012539	29.4503	0.211338
0.1	12	0.5	12.8948	11.1673	0.866025	0.000133	81.5128	79.554
0.1	12	0.6	13.4164	10.7331	0.8	0.000288	81.8564	77.8891
0.1	12	0.7	14.2	10.1408	0.714143	0.00076	80.22	74.4418
0.1	12	0.8	15.4919	9.29516	0.6	0.000626	83.4065	76.4691
0.1	12	0.9	18.1758	7.92263	0.43589	0.001693	84.373	68.3363
0.1	12	0.99	31.9498	4.50707	0.141067	0.005641	87.6934	45.4253
0.1	12	0.999	56.7516	2.53737	0.0447102	0.012265	88.8218	17.2687
0.2	12	0.5	12.8948	11.1673	0.866025	0.000458	60.4651	58.4358
0.2	12	0.6	13.4164	10.7331	0.8	0.000467	64.999	58.9938
0.2	12	0.7	14.2	10.1408	0.714143	0.000428	64.6306	57.4879
0.2	12	0.8	15.4919	9.29516	0.6	0.000613	67.7351	53.2934
0.2	12	0.9	18.1758	7.92263	0.43589	0.001627	70.556	45.7154
0.2	12	0.99	31.9498	4.50707	0.141067	0.004887	75.2102	17.974
0.2	12	0.999	56.7516	2.53737	0.0447102	0.012237	76.1632	4.08316
0.3	12	0.5	12.8948	11.1673	0.866025	0.000257	44.4949	42.4824
0.3	12	0.6	13.4164	10.7331	0.8	0.000314	45.865	41.6979
0.3	12	0.7	14.2	10.1408	0.714143	0.00047	47.0286	36.1794
0.3	12	0.8	15.4919	9.29516	0.6	0.00095	50.9666	35.159
0.3	12	0.9	18.1758	7.92263	0.43589	0.001683	52.4776	22.1667
0.3	12	0.99	31.9498	4.50707	0.141067	0.004951	60.7986	9.5536
0.3	12	0.999	56.7516	2.53737	0.0447102	0.01254	63.4638	1.71895
0.4	12	0.5	12.8948	11.1673	0.866025	0.000418	24.2773	27.4286
0.4	12	0.6	13.4164	10.7331	0.8	0.000139	30.4151	21.0738
0.4	12	0.7	14.2	10.1408	0.714143	0.000474	30.8408	21.8817
0.4	12	0.8	15.4919	9.29516	0.6	0.000741	33.1365	18.6276
0.4	12	0.9	18.1758	7.92263	0.43589	0.001724	37.4777	13.4291
0.4	12	0.99	31.9498	4.50707	0.141067	0.00493	46.2243	3.57355
0.4	12	0.999	56.7516	2.53737	0.0447102	0.010601	47.6019	0.673058
0.5	12	0.5	12.8948	11.1673	0.866025	0.000224	13.8377	11.983
0.5	12	0.6	13.4164	10.7331	0.8	0.000331	15.8813	8.79323
0.5	12	0.7	14.2	10.1408	0.714143	0.000368	12.6297	12.0812
0.5	12	0.8	15.4919	9.29516	0.6	0.000507	13.0885	9.90221
0.5	12	0.9	18.1758	7.92263	0.43589	0.001537	20.2931	4.67962
0.5	12	0.99	31.9498	4.50707	0.141067	0.005029	28.6711	1.13606
0.5	12	0.999	56.7516	2.53737	0.0447102	0.011052	33.7726	0.188245
0.1	15	0.5	16.1185	13.9591	0.866025	0.000274	81.7775	79.1156
0.1	15	0.6	16.7705	13.4164	0.8	0.000176	83.1107	77.3381
0.1	15	0.7	17.75	12.676	0.714143	0.000743	82.6212	73.1376
0.1	15	0.8	19.3649	11.6189	0.6	0.000931	81.629	73.5688
0.1	15	0.9	22.7197	9.90329	0.43589	0.001436	85.3682	67.8529
0.1	15	0.99	39.9372	5.63384	0.141067	0.006293	87.804	44.6979
0.1	15	0.999	70.9395	3.17172	0.0447102	0.012212	88.5526	17.32
0.2	15	0.5	16.1185	13.9591	0.866025	0.000294	61.9728	61.76
0.2	15	0.6	16.7705	13.4164	0.8	0.000586	64.1968	59.8024
0.2	15	0.7	17.75	12.676	0.714143	0.000487	65.8465	50.8971
0.2	15	0.8	19.3649	11.6189	0.6	0.000588	68.0462	55.2958
0.2	15	0.9	22.7197	9.90329	0.43589	0.001943	68.5571	47.496
0.2	15	0.99	39.9372	5.63384	0.141067	0.00458	74.9426	22.92
0.2	15	0.999	70.9395	3.17172	0.0447102	0.011246	78.2295	5.50967
0.3	15	0.5	16.1185	13.9591	0.866025	0.000218	41.0177	41.2992
0.3	15	0.6	16.7705	13.4164	0.8	0.000429	47.7557	44.3384
0.3	15	0.7	17.75	12.676	0.714143	0.000451	44.4006	40.9805
0.3	15	0.8	19.3649	11.6189	0.6	0.001021	49.9419	35.5656
0.3	15	0.9	22.7197	9.90329	0.43589	0.001561	55.6288	33.3942
0.3	15	0.99	39.9372	5.63384	0.141067	0.005651	59.5236	9.92207
0.3	15	0.999	70.9395	3.17172	0.0447102	0.011638	62.5793	0.898297
0.4	15	0.5	16.1185	13.9591	0.866025	0.001057	30.8931	29.5581
0.4	15	0.6	16.7705	13.4164	0.8	0.000562	33.4782	23.2333
0.4	15	0.7	17.75	12.676	0.714143	0.000833	31.1128	21.999
0.4	15	0.8	19.3649	11.6189	0.6	0.000802	38.3056	15.7576
0.4	15	0.9	22.7197	9.90329	0.43589	0.001321	42.0823	15.4085
0.4	15	0.99	39.9372	5.63384	0.141067	0.005214	45.585	3.48833
0.4	15	0.999	70.9395	3.17172	0.0447102	0.010312	47.4367	0.436499
0.5	15	0.5	16.1185	13.9591	0.866025	0.000569	13.2805	13.6882
0.5	15	0.6	16.7705	13.4164	0.8	0.000355	17.5154	11.9055
0.5	15	0.7	17.75	12.676	0.714143	0.000393	17.6436	15.0796
0.5	15	0.8	19.3649	11.6189	0.6	0.000745	22.4783	7.78547
0.5	15	0.9	22.7197	9.90329	0.43589	0.001421	21.4727	6.04311
0.5	15	0.99	39.9372	5.63384	0.141067	0.005487	26.5349	1.04827
0.5	15	0.999	70.9395	3.17172	0.0447102	0.009755	33.8897	0.239431
0.1	18	0.5	19.3423	16.7509	0.866025	0.000343	82.8494	78.2243
0.1	18	0.6	20.1246	16.0997	0.8	0.000739	81.5762	80.8503
0.1	18	0.7	21.3	15.2113	0.714143	0.000906	84.0017	74.0474
0.1	18	0.8	23.2379	13.9427	0.6	0.00077	82.7994	74.0805
0.1	18	0.9	27.2637	11.884	0.43589	0.001224	84.7695	69.6671
0.1	18	0.99	47.9247	6.76061	0.141067	0.005373	88.2982	51.573
0.1	18	0.999	85.1274	3.80606	0.0447102	0.016666	88.695	4.95099
0.2	18	0.5	19.3423	16.7509	0.866025	0.000308	64.2503	57.6272
0.2	18	0.6	20.1246	16.0997	0.8	0.000296	63.1895	56.1865
0.2	18	0.7	21.3	15.2113	0.714143	0.000285	67.9288	55.8433
0.2	18	0.8	23.2379	13.9427	0.6	0.001234	69.1541	42.4029
0.2	18	0.9	27.2637	11.884	0.43589	0.001493	70.1555	44.4888
0.2	18	0.99	47.9247	6.76061	0.141067	0.007759	75.6013	10.8104
0.2	18	0.999	85.1274	3.80606	0.0447102	0.011701	77.3267	4.43741
0.3	18	0.5	19.3423	16.7509	0.866025	0.000858	49.8853	46.0917
0.3	18	0.6	20.1246	16.0997	0.8	0.000298	40.6263	46.5386
0.3	18	0.7	21.3	15.2113	0.714143	0.000631	43.5601	42.2999
0.3	18	0.8	23.2379	13.9427	0.6	0.000606	47.45	37.2606
0.3	18	0.9	27.2637	11.884	0.43589	0.001697	55.0129	27.8382
0.3	18	0.99	47.9247	6.76061	0.141067	0.006089	61.998	10.0324
0.3	18	0.999	85.1274	3.80606	0.0447102	0.013241	66.2896	1.1675
0.4	18	0.5	19.3423	16.7509	0.866025	0.000148	36.1761	26.992
0.4	18	0.6	20.1246	16.0997	0.8	0.00017	24.5322	27.0529
0.4	18	0.7	21.3	15.2113	0.714143	0.000445	33.7348	29.6099
0.4	18	0.8	23.2379	13.9427	0.6	0.000648	33.1223	25.1726
0.4	18	0.9	27.2637	11.884	0.43589	0.001084	24.3676	19.648
0.4	18	0.99	47.9247	6.76061	0.141067	0.004634	49.0406	5.91261
0.4	18	0.999	85.1274	3.80606	0.0447102	0.013552	50.9226	0.293733
0.5	18	0.5	19.3423	16.7509	0.866025	0.000217	22.8128	12.0297
0.5	18	0.6	20.1246	16.0997	0.8	0.000249	9.26574	12.7363
0.5	18	0.7	21.3	15.2113	0.714143	0.000451	16.9742	9.9521
0.5	18	0.8	23.2379	13.9427	0.6	0.001098	21.9917	9.29256
0.5	18	0.9	27.2637	11.884	0.43589	0.001031	23.3648	5.63651
0.5	18	0.99	47.9247	6.76061	0.141067	0.007704	26.1003	2.02102
0.5	18	0.999	85.1274	3.80606	0.0447102	0.012562	34.5099	0.292606
0.1	21	0.5	22.566	19.5427	0.866025	0.000772	81.924	80.306
0.1	21	0.6	23.4787	18.783	0.8	0.000731	82.8307	76.8193
0.1	21	0.7	24.85	17.7465	0.714143	0.000748	83.4662	78.0762
0.1	21	0.8	27.1109	16.2665	0.6	0.000512	82.118	75.5812
0.1	21	0.9	31.8076	13.8646	0.43589	0.000803	86.1537	72.4952
0.2	21	0.5	22.566	19.5427	0.866025	0.000314	65.2745	57.1705
0.2	21	0.6	23.4787	18.783	0.8	0.000482	62.4141	61.5762
0.2	21	0.7	24.85	17.7465	0.714143	0.000505	68.9144	53.181
0.2	21	0.8	27.1109	16.2665	0.6	0.000746	68.0272	46.7311
0.2	21	0.9	31.8076	13.8646	0.43589	0.002492	70.4252	47.9165
0.3	21	0.5	22.566	19.5427	0.866025	0.000298	45.3676	38.1499
0.3	21	0.6	23.4787	18.783	0.8	0.000656	47.6042	43.0162
0.3	21	0.7	24.85	17.7465	0.714143	0.001274	52.042	34.998
0.3	21	0.8	27.1109	16.2665	0.6	0.000986	49.7724	33.9615
0.3	21	0.9	31.8076	13.8646	0.43589	0.00152	53.1954	28.7154
0.4	21	0.5	22.566	19.5427	0.866025	0.000328	34.0298	26.9734
0.4	21	0.6	23.4787	18.783	0.8	9.6e-05	29.2342	25.618
0.4	21	0.7	24.85	17.7465	0.714143	0.000511	26.491	18.9785
0.4	21	0.8	27.1109	16.2665	0.6	0.000711	31.7136	20.4419
0.4	21	0.9	31.8076	13.8646	0.43589	0.00124	37.2434	14.0723
0.5	21	0.5	22.566	19.5427	0.866025	0.000253	18.0337	14.9224
0.5	21	0.6	23.4787	18.783	0.8	0.000526	16.9133	15.2936
0.5	21	0.7	24.85	17.7465	0.714143	0.00094	18.1551	13.4394
0.5	21	0.8	27.1109	16.2665	0.6	0.000971	26.4598	7.33078
0.5	21	0.9	31.8076	13.8646	0.43589	0.001669	24.4678	9.38725
0.1	9	0.5	9.67113	8.37544	0.866025	0.000263	80.9399	79.1137
0.1	9	0.6	10.0623	8.04984	0.8	0.000249	81.0393	77.013
0.1	9	0.7	10.65	7.60563	0.714143	0.000517	82.0591	75.8877
0.1	9	0.8	11.6189	6.97137	0.6	0.000789	82.866	75.3449
0.1	9	0.9	13.6318	5.94198	0.43589	0.001461	84.718	69.4918
0.1	9	0.99	23.9623	3.3803	0.141067	0.004967	87.4531	45.8933
0.1	9	0.999	42.5637	1.90303	0.0447102	0.014511	88.8792	15.9938
0.2	9	0.5	9.67113	8.37544	0.866025	0.000213	62.7338	59.8552
0.2	9	0.6	10.0623	8.04984	0.8	0.000274	60.1769	58.6982
0.2	9	0.7	10.65	7.60563	0.714143	0.000212	64.46	56.5251
0.2	9	0.8	11.6189	6.97137	0.6	0.000679	65.6723	52.2433
0.2	9	0.9	13.6318	5.94198	0.43589	0.001608	69.2564	42.9907
0.2	9	0.99	23.9623	3.3803	0.141067	0.005003	73.8929	24.3699
0.2	9	0.999	42.5637	1.90303	0.0447102	0.014021	76.4374	4.05921
0.3	9	0.5	9.67113	8.37544	0.866025	9e-05	45.0343	38.8045
0.3	9	0.6	10.0623	8.04984	0.8	0.000289	45.3368	38.3831
0.3	9	0.7	10.65	7.60563	0.714143	0.000543	47.0047	34.9348
0.3	9	0.8	11.6189	6.97137	0.6	0.000716	50.4031	34.8338
0.3	9	0.9	13.6318	5.94198	0.43589	0.001842	53.3447	23.1274
0.3	9	0.99	23.9623	3.3803	0.141067	0.004967	57.3198	9.44249
0.3	9	0.999	42.5637	1.90303	0.0447102	0.014204	62.9589	1.07421
0.4	9	0.5	9.67113	8.37544	0.866025	0.000403	25.4721	22.0608
0.4	9	0.6	10.0623	8.04984	0.8	0.000262	28.8871	21.5375
0.4	9	0.7	10.65	7.60563	0.714143	0.000375	32.6272	19.779
0.4	9	0.8	11.6189	6.97137	0.6	0.000667	36.7894	19.3961
0.4	9	0.9	13.6318	5.94198	0.43589	0.001553	35.7809	12.563
0.4	9	0.99	23.9623	3.3803	0.141067	0.004371	41.4796	3.74633
0.4	9	0.999	42.5637	1.90303	0.0447102	0.012521	47.4769	0.357766
0.5	9	0.5	9.67113	8.37544	0.866025	0.000114	12.2649	10.1431
0.5	9	0.6	10.0623	8.04984	0.8	0.00025	15.8472	12.0951
0.5	9	0.7	10.65	7.60563	0.714143	0.000453	15.4767	9.70674
0.5	9	0.8	11.6189	6.97137	0.6	0.000906	16.6067	6.06242
0.5	9	0.9	13.6318	5.94198	0.43589	0.001513	20.5018	6.86688
0.5	9	0.99	23.9623	3.3803	0.141067	0.004846	25.5549	1.36788
0.5	9	0.999	42.5637	1.90303	0.0447102	0.011569	29.2816	0.306018
0.1	12	0.5	12.8948	11.1673	0.866025	0.000294	81.8162	77.4958
0.1	12	0.6	13.4164	10.7331	0.8	0.000421	80.4236	77.2927
0.1	12	0.7	14.2	10.1408	0.714143	0.000542	82.7038	77.3394
0.1	12	0.8	15.4919	9.29516	0.6	0.000542	83.7992	74.8079
0.1	12	0.9	18.1758	7.92263	0.43589	0.00198	83.7858	66.5803
0.1	12	0.99	31.9498	4.50707	0.141067	0.00496	87.6274	49.7759
0.1	12	0.999	56.7516	2.53737	0.0447102	0.012703	88.7733	15.4803
0.2	12	0.5	12.8948	11.1673	0.866025	0.000409	63.9365	56.2651
0.2	12	0.6	13.4164	10.7331	0.8	0.00061	61.5583	57.9004
0.2	12	0.7	14.2	10.1408	0.714143	0.000735	66.7882	54.6349
0.2	12	0.8	15.4919	9.29516	0.6	0.000707	65.5237	49.2195
0.2	12	0.9	18.1758	7.92263	0.43589	0.002115	70.0129	43.4825
0.2	12	0.99	31.9498	4.50707	0.141067	0.004829	74.4403	20.9632
0.2	12	0.999	56.7516	2.53737	0.0447102	0.012172	74.7802	6.49006
0.3	12	0.5	12.8948	11.1673	0.866025	0.000284	43.3967	36.3974
0.3	12	0.6	13.4164	10.7331	0.8	0.000215	46.2208	38.17
0.3	12	0.7	14.2	10.1408	0.714143	0.000643	50.1891	37.2095
0.3	12	0.8	15.4919	9.29516	0.6	0.000455	47.027	36.852
0.3	12	0.9	18.1758	7.92263	0.43589	0.001783	50.1028	29.1574
0.3	12	0.99	31.9498	4.50707	0.141067	0.00483	60.5572	10.7423
0.3	12	0.999	56.7516	2.53737	0.0447102	0.011922	60.6962	1.64689
0.4	12	0.5	12.8948	11.1673	0.866025	0.000308	30.5859	21.3049
0.4	12	0.6	13.4164	10.7331	0.8	0.000243	24.1722	25.092
0.4	12	0.7	14.2	10.1408	0.714143	0.000676	32.0907	19.0149
0.4	12	0.8	15.4919	9.29516	0.6	0.000457	33.881	19.8259
0.4	12	0.9	18.1758	7.92263	0.43589	0.001116	38.4966	15.168
0.4	12	0.99	31.9498	4.50707	0.141067	0.005623	44.7317	2.43712
0.4	12	0.999	56.7516	2.53737	0.0447102	0.010579	48.7852	0.839853
0.5	12	0.5	12.8948	11.1673	0.866025	0.000196	18.0751	12.4137
0.5	12	0.6	13.4164	10.7331	0.8	0.000399	20.0708	11.1583
0.5	12	0.7	14.2	10.1408	0.714143	0.000399	19.3393	11.6436
0.5	12	0.8	15.4919	9.29516	0.6	0.000464	20.395	6.71164
0.5	12	0.9	18.1758	7.92263	0.43589	0.001168	22.4468	4.47876
0.5	12	0.99	31.9498	4.50707	0.141067	0.004531	30.011	0.551423
0.5	12	0.999	56.7516	2.53737	0.0447102	0.010656	27.2164	0.169262
0.1	15	0.5	16.1185	13.9591	0.866025	0.00012	81.1865	79.0794
0.1	15	0.6	16.7705	13.4164	0.8	0.000443	81.9013	79.549
0.1	15	0.7	17.75	12.676	0.714143	0.000449	82.9806	75.3954
0.1	15	0.8	19.3649	11.6189	0.6	0.000543	84.8049	75.8022
0.1	15	0.9	22.7197	9.90329	0.43589	0.00148	85.3637	66.6169
0.1	15	0.99	39.9372	5.63384	0.141067	0.006338	87.011	42.1522
0.1	15	0.999	70.9395	3.17172	0.0447102	0.010802	88.9852	15.3304
0.2	15	0.5	16.1185	13.9591	0.866025	0.00051	62.8637	57.5748
0.2	15	0.6	16.7705	13.4164	0.8	0.00032	63.9385	59.9829
0.2	15	0.7	17.75	12.676	0.714143	0.000544	63.4357	57.8412
0.2	15	0.8	19.3649	11.6189	0.6	0.000723	68.5664	55.6143
0.2	15	0.9	22.7197	9.90329	0.43589	0.001408	71.548	51.3885
0.2	15	0.99	39.9372	5.63384	0.141067	0.00587	73.6392	16.3741
0.2	15	0.999	70.9395	3.17172	0.0447102	0.010362	76.0465	6.46996
0.3	15	0.5	16.1185	13.9591	0.866025	0.000574	46.7201	40.3903
0.3	15	0.6	16.7705	13.4164	0.8	0.000787	42.0637	41.2687
0.3	15	0.7	17.75	12.676	0.714143	0.000729	47.3636	34.4267
0.3	15	0.8	19.3649	11.6189	0.6	0.000609	49.5408	29.181
0.3	15	0.9	22.7197	9.90329	0.43589	0.001189	54.5271	30.3066
0.3	15	0.99	39.9372	5.63384	0.141067	0.005129	59.0976	10.6288
0.3	15	0.999	70.9395	3.17172	0.0447102	0.013086	61.8248	0.793761
0.4	15	0.5	16.1185	13.9591	0.866025	0.000157	35.3034	26.8672
0.4	15	0.6	16.7705	13.4164	0.8	0.000238	32.6933	25.804
0.4	15	0.7	17.75	12.676	0.714143	0.001486	27.0091	20.4355
0.4	15	0.8	19.3649	11.6189	0.6	0.000612	35.9836	20.1146
0.4	15	0.9	22.7197	9.90329	0.43589	0.001398	40.3274	15.3277
0.4	15	0.99	39.9372	5.63384	0.141067	0.005526	46.3055	2.5446
0.4	15	0.999	70.9395	3.17172	0.0447102	0.010854	48.4862	0.331844
0.5	15	0.5	16.1185	13.9591	0.866025	0.000359	18.6628	15.2085
0.5	15	0.6	16.7705	13.4164	0.8	0.00063	16.2536	11.1628
0.5	15	0.7	17.75	12.676	0.714143	0.000469	24.1924	11.2299
0.5	15	0.8	19.3649	11.6189	0.6	0.000439	20.5941	10.8146
0.5	15	0.9	22.7197	9.90329	0.43589	0.001028	22.059	7.25551
0.5	15	0.99	39.9372	5.63384	0.141067	0.004724	32.2228	1.23053
0.5	15	0.999	70.9395	3.17172	0.0447102	0.010671	35.0329	0.085447
0.1	18	0.5	19.3423	16.7509	0.866025	0.000473	80.0224	75.2457
0.1	18	0.6	20.1246	16.0997	0.8	0.00029	80.8307	79.3424
0.1	18	0.7	21.3	15.2113	0.714143	0.000846	82.6608	77.1638
0.1	18	0.8	23.2379	13.9427	0.6	0.000482	79.9235	75.7248
0.1	18	0.9	27.2637	11.884	0.43589	0.00176	83.2068	70.6007
0.1	18	0.99	47.9247	6.76061	0.141067	0.006365	88.3378	39.7273
0.1	18	0.999	85.1274	3.80606	0.0447102	0.013742	89.244	9.10313
0.2	18	0.5	19.3423	16.7509	0.866025	0.000392	59.5988	58.5641
0.2	18	0.6	20.1246	16.0997	0.8	0.000257	61.3105	58.0433
0.2	18	0.7	21.3	15.2113	0.714143	0.000296	67.5269	60.301
0.2	18	0.8	23.2379	13.9427	0.6	0.000762	67.4006	53.6522
0.2	18	0.9	27.2637	11.884	0.43589	0.001418	68.1657	47.8595
0.2	18	0.99	47.9247	6.76061	0.141067	0.00534	75.7859	22.9363
0.2	18	0.999	85.1274	3.80606	0.0447102	0.012575	77.4564	3.96206
0.3	18	0.5	19.3423	16.7509	0.866025	0.000182	42.3607	41.8693
0.3	18	0.6	20.1246	16.0997	0.8	0.000612	45.9619	38.5835
0.3	18	0.7	21.3	15.2113	0.714143	0.000965	51.7233	41.7075
0.3	18	0.8	23.2379	13.9427	0.6	0.000879	51.9379	36.0363
0.3	18	0.9	27.2637	11.884	0.43589	0.002504	55.8649	25.4624
0.3	18	0.99	47.9247	6.76061	0.141067	0.005327	59.0562	7.08311
0.3	18	0.999	85.1274	3.80606	0.0447102	0.012181	64.2974	1.34629
0.4	18	0.5	19.3423	16.7509	0.866025	0.000396	30.0218	26.2684
0.4	18	0.6	20.1246	16.0997	0.8	0.000243	32.991	20.6837
0.4	18	0.7	21.3	15.2113	0.714143	0.000399	30.1593	24.0954
0.4	18	0.8	23.2379	13.9427	0.6	0.000822	29.0209	17.2105
0.4	18	0.9	27.2637	11.884	0.43589	0.001125	38.9276	14.59
0.4	18	0.99	47.9247	6.76061	0.141067	0.004842	45.3212	5.75791
0.4	18	0.999	85.1274	3.80606	0.0447102	0.011761	50.9129	0.511874
0.5	18	0.5	19.3423	16.7509	0.866025	0.000743	16.702	13.8087
0.5	18	0.6	20.1246	16.0997	0.8	0.000295	19.8233	9.97605
0.5	18	0.7	21.3	15.2113	0.714143	0.000481	21.7145	12.2742
0.5	18	0.8	23.2379	13.9427	0.6	0.0006	21.0299	15.4842
0.5	18	0.9	27.2637	11.884	0.43589	0.001223	25.8056	5.10211
0.5	18	0.99	47.9247	6.76061	0.141067	0.004824	31.7027	0.773868
0.5	18	0.999	85.1274	3.80606	0.0447102	0.011134	36.9531	0.329075
0.1	21	0.5	22.566	19.5427	0.866025	0.000784	77.3707	75.398
0.1	21	0.6	23.4787	18.783	0.8	0.00082	82.1573	78.8488
0.1	21	0.7	24.85	17.7465	0.714143	0.000547	81.2552	76.4064
0.1	21	0.8	27.1109	16.2665	0.6	0.000915	81.0941	75.977
0.1	21	0.9	31.8076	13.8646	0.43589	0.001559	86.0777	63.0519
0.2	21	0.5	22.566	19.5427	0.866025	0.000202	66.3929	55.5855
0.2	21	0.6	23.4787	18.783	0.8	0.00029	66.0594	58.4846
0.2	21	0.7	24.85	17.7465	0.714143	0.000773	67.824	52.6672
0.2	21	0.8	27.1109	16.2665	0.6	0.001275	64.2962	47.3203
0.2	21	0.9	31.8076	13.8646	0.43589	0.002366	71.7539	47.3185
0.3	21	0.5	22.566	19.5427	0.866025	0.000628	43.524	43.8355
0.3	21	0.6	23.4787	18.783	0.8	0.000727	45.5652	36.5316
0.3	21	0.7	24.85	17.7465	0.714143	0.00048	49.1734	43.6704
0.3	21	0.8	27.1109	16.2665	0.6	0.0005	55.0542	41.2907
0.3	21	0.9	31.8076	13.8646	0.43589	0.00119	54.2271	35.9858
0.4	21	0.5	22.566	19.5427	0.866025	0.000242	26.6626	24.8408
0.4	21	0.6	23.4787	18.783	0.8	0.00042	37.437	25.9739
0.4	21	0.7	24.85	17.7465	0.714143	0.000876	29.883	21.7654
0.4	21	0.8	27.1109	16.2665	0.6	0.000508	29.8605	20.3519
0.4	21	0.9	31.8076	13.8646	0.43589	0.00218	40.9822	11.933
0.5	21	0.5	22.566	19.5427	0.866025	0.000178	20.1975	16.0699
0.5	21	0.6	23.4787	18.783	0.8	0.000584	19.2734	17.8961
0.5	21	0.7	24.85	17.7465	0.714143	0.000505	18.7868	10.788
0.5	21	0.8	27.1109	16.2665	0.6	0.000845	25.0833	10.6271
0.5	21	0.9	31.8076	13.8646	0.43589	0.001394	28.8362	11.6803
0.1	9	0.5	9.67113	8.37544	0.866025	0.000313	80.9399	78.3074
0.1	9	0.6	10.0623	8.04984	0.8	0.000249	81.3556	77.013
0.1	9	0.7	10.65	7.60563	0.714143	0.000517	82	75.8877
0.1	9	0.8	11.6189	6.97137	0.6	0.000789	83.3785	75.3449
0.1	9	0.9	13.6318	5.94198	0.43589	0.001461	84.6144	69.4918
0.1	9	0.99	23.9623	3.3803	0.141067	0.004967	87.7055	45.8933
0.1	9	0.999	42.5637	1.90303	0.0447102	0.013119	88.8792	14.0026
0.2	9	0.5	9.67113	8.37544	0.866025	0.000195	63.7158	58.6119
0.2	9	0.6	10.0623	8.04984	0.8	0.000204	62.9559	57.972
0.2	9	0.7	10.65	7.60563	0.714143	0.000288	64.46	55.8601
0.2	9	0.8	11.6189	6.97137	0.6	0.000672	65.6723	53.0657
0.2	9	0.9	13.6318	5.94198	0.43589	0.001486	69.2564	46.7366
0.2	9	0.99	23.9623	3.3803	0.141067	0.005629	72.4937	20.846
0.2	9	0.999	42.5637	1.90303	0.0447102	0.012664	76.9775	3.34333
0.3	9	0.5	9.67113	8.37544	0.866025	0.000194	42.7756	41.7909
0.3	9	0.6	10.0623	8.04984	0.8	0.000281	46.4505	37.5401
0.3	9	0.7	10.65	7.60563	0.714143	0.000523	44.4307	37.8558
0.3	9	0.8	11.6189	6.97137	0.6	0.000686	48.9262	34.8883
0.3	9	0.9	13.6318	5.94198	0.43589	0.001421	52.9751	27.8169
0.3	9	0.99	23.9623	3.3803	0.141067	0.004567	57.3001	10.8369
0.3	9	0.999	42.5637	1.90303	0.0447102	0.013643	62.7545	0.919418
0.4	9	0.5	9.67113	8.37544	0.866025	0.000338	28.2467	19.7857
0.4	9	0.6	10.0623	8.04984	0.8	0.00018	23.6225	24.1228
0.4	9	0.7	10.65	7.60563	0.714143	0.000377	32.9508	23.1711
0.4	9	0.8	11.6189	6.97137	0.6	0.001147	34.3675	14.8365
0.4	9	0.9	13.6318	5.94198	0.43589	0.001398	34.7899	14.6289
0.4	9	0.99	23.9623	3.3803	0.141067	0.004849	44.009	2.38503
0.4	9	0.999	42.5637	1.90303	0.0447102	0.012029	44.3494	0.30357
0.5	9	0.5	9.67113	8.37544	0.866025	0.000375	16.2503	11.6413
0.5	9	0.6	10.0623	8.04984	0.8	0.000295	12.7387	11.0496
0.5	9	0.7	10.65	7.60563	0.714143	0.000409	16.7544	12.8053
0.5	9	0.8	11.6189	6.97137	0.6	0.00068	18.3687	7.29857
0.5	9	0.9	13.6318	5.94198	0.43589	0.001199	17.2636	6.19817
0.5	9	0.99	23.9623	3.3803	0.141067	0.005048	22.6862	0.703162
0.5	9	0.999	42.5637	1.90303	0.0447102	0.012571	31.322	0.1504
0.1	12	0.5	12.8948	11.1673	0.866025	0.000173	79.8328	79.7633
0.1	12	0.6	13.4164	10.7331	0.8	0.000491	83.16	76.3785
0.1	12	0.7	14.2	10.1408	0.714143	0.000442	82.1465	76.2224
0.1	12	0.8	15.4919	9.29516	0.6	0.000942	82.4833	75.9974
0.1	12	0.9	18.1758	7.92263	0.43589	0.001431	85.5059	68.9613
0.1	12	0.99	31.9498	4.50707	0.141067	0.006141	88.0275	44.9675
0.1	12	0.999	56.7516	2.53737	0.0447102	0.01149	88.6487	18.3911
0.2	12	0.5	12.8948	11.1673	0.866025	0.000282	63.0018	59.9334
0.2	12	0.6	13.4164	10.7331	0.8	0.000728	62.7315	50.9109
0.2	12	0.7	14.2	10.1408	0.714143	0.000415	66.1628	50.765
0.2	12	0.8	15.4919	9.29516	0.6	0.000948	63.3529	52.8771
0.2	12	0.9	18.1758	7.92263	0.43589	0.001567	69.5405	45.8327
0.2	12	0.99	31.9498	4.50707	0.141067	0.005445	73.8751	18.5906
0.2	12	0.999	56.7516	2.53737	0.0447102	0.012432	74.9127	4.80868
0.3	12	0.5	12.8948	11.1673	0.866025	0.000271	47.1128	35.5412
0.3	12	0.6	13.4164	10.7331	0.8	0.000171	46.3455	33.6284
0.3	12	0.7	14.2	10.1408	0.714143	0.000592	48.2221	40.856
0.3	12	0.8	15.4919	9.29516	0.6	0.000577	52.5246	34.357
0.3	12	0.9	18.1758	7.92263	0.43589	0.001543	55.2317	23.962
0.3	12	0.99	31.9498	4.50707	0.141067	0.005339	55.7253	7.74243
0.3	12	0.999	56.7516	2.53737	0.0447102	0.011657	63.2625	2.6412
0.4	12	0.5	12.8948	11.1673	0.866025	0.000145	25.5987	29.7595
0.4	12	0.6	13.4164	10.7331	0.8	0.000386	33.4458	21.9697
0.4	12	0.7	14.2	10.1408	0.714143	0.000215	32.2996	22.6141
0.4	12	0.8	15.4919	9.29516	0.6	0.000644	33.4313	19.4403
0.4	12	0.9	18.1758	7.92263	0.43589	0.001755	37.6169	11.5251
0.4	12	0.99	31.9498	4.50707	0.141067	0.00483	45.1415	4.71883
0.4	12	0.999	56.7516	2.53737	0.0447102	0.011448	44.3661	0.183391
0.5	12	0.5	12.8948	11.1673	0.866025	0.00024	15.4252	9.97365
0.5	12	0.6	13.4164	10.7331	0.8	0.000267	16.1546	8.51204
0.5	12	0.7	14.2	10.1408	0.714143	0.000215	11.453	11.6588
0.5	12	0.8	15.4919	9.29516	0.6	0.000624	16.5254	7.73287
0.5	12	0.9	18.1758	7.92263	0.43589	0.001391	22.245	6.39834
0.5	12	0.99	31.9498	4.50707	0.141067	0.004392	27.09	0.874633
0.5	12	0.999	56.7516	2.53737	0.0447102	0.012378	32.3072	0.202467
0.1	15	0.5	16.1185	13.9591	0.866025	0.000311	82.3742	76.7356
0.1	15	0.6	16.7705	13.4164	0.8	0.000301	79.043	78.5795
0.1	15	0.7	17.75	12.676	0.714143	0.000555	82.812	76.2575
0.1	15	0.8	19.3649	11.6189	0.6	0.000691	83.8446	77.9752
0.1	15	0.9	22.7197	9.90329	0.43589	0.001763	84.5454	68.7796
0.1	15	0.99	39.9372	5.63384	0.141067	0.005709	88.4628	45.9484
0.1	15	0.999	70.9395	3.17172	0.0447102	0.012508	89.3206	9.05338
0.2	15	0.5	16.1185	13.9591	0.866025	0.000254	61.577	60.2762
0.2	15	0.6	16.7705	13.4164	0.8	0.000379	59.6695	54.7866
0.2	15	0.7	17.75	12.676	0.714143	0.000681	64.4182	56.1508
0.2	15	0.8	19.3649	11.6189	0.6	0.00069	67.5538	57.2008
0.2	15	0.9	22.7197	9.90329	0.43589	0.001466	68.9827	51.2184
0.2	15	0.99	39.9372	5.63384	0.141067	0.004993	75.2702	25.1595
0.2	15	0.999	70.9395	3.17172	0.0447102	0.012242	77.6221	4.97087
0.3	15	0.5	16.1185	13.9591	0.866025	0.000259	45.2523	31.8913
0.3	15	0.6	16.7705	13.4164	0.8	0.000428	46.1961	38.3541
0.3	15	0.7	17.75	12.676	0.714143	0.000628	44.6542	39.3878
0.3	15	0.8	19.3649	11.6189	0.6	0.000943	54.5776	37.4258
0.3	15	0.9	22.7197	9.90329	0.43589	0.001047	52.6646	30.0948
0.3	15	0.99	39.9372	5.63384	0.141067	0.00555	60.1084	8.49789
0.3	15	0.999	70.9395	3.17172	0.0447102	0.010814	62.0329	1.0912
0.4	15	0.5	16.1185	13.9591	0.866025	0.000674	30.1647	29.8722
0.4	15	0.6	16.7705	13.4164	0.8	0.000501	28.4401	25.1123
0.4	15	0.7	17.75	12.676	0.714143	0.00057	34.6805	26.8245
0.4	15	0.8	19.3649	11.6189	0.6	0.000555	28.649	23.0713
0.4	15	0.9	22.7197	9.90329	0.43589	0.001317	37.6072	15.1086
0.4	15	0.99	39.9372	5.63384	0.141067	0.005946	35.3228	3.33717
0.4	15	0.999	70.9395	3.17172	0.0447102	0.012263	48.2699	0.289204
0.5	15	0.5	16.1185	13.9591	0.866025	0.000388	12.5786	6.86625
0.5	15	0.6	16.7705	13.4164	0.8	0.000294	18.4809	13.4301
0.5	15	0.7	17.75	12.676	0.714143	0.001287	15.3448	3.78079
0.5	15	0.8	19.3649	11.6189	0.6	0.000744	21.6857	11.4106
0.5	15	0.9	22.7197	9.90329	0.43589	0.002181	19.5032	6.35286
0.5	15	0.99	39.9372	5.63384	0.141067	0.004021	26.987	0.706208
0.5	15	0.999	70.9395	3.17172	0.0447102	0.010129	29.0442	0.154505
0.1	18	0.5	19.3423	16.7509	0.866025	0.000481	82.8941	79.1118
0.1	18	0.6	20.1246	16.0997	0.8	0.00018	80.1578	77.6503
0.1	18	0.7	21.3	15.2113	0.714143	0.000726	81.43	73.3528
0.1	18	0.8	23.2379	13.9427	0.6	0.000699	83.5277	78.1591
0.1	18	0.9	27.2637	11.884	0.43589	0.001104	85.9042	71.5372
0.1	18	0.99	47.9247	6.76061	0.141067	0.006825	88.4011	42.7578
0.1	18	0.999	85.1274	3.80606	0.0447102	0.012658	88.1463	19.6134
0.2	18	0.5	19.3423	16.7509	0.866025	0.000371	63.7677	57.4422
0.2	18	0.6	20.1246	16.0997	0.8	0.000547	62.0699	61.9256
0.2	18	0.7	21.3	15.2113	0.714143	0.000588	64.6321	56.3218
0.2	18	0.8	23.2379	13.9427	0.6	0.001362	67.4302	49.7361
0.2	18	0.9	27.2637	11.884	0.43589	0.00166	68.4473	42.941
0.2	18	0.99	47.9247	6.76061	0.141067	0.006705	75.8592	21.6775
0.2	18	0.999	85.1274	3.80606	0.0447102	0.013051	77.2728	4.12117
0.3	18	0.5	19.3423	16.7509	0.866025	0.0005	44.6837	39.6551
0.3	18	0.6	20.1246	16.0997	0.8	0.00058	49.4563	39.0451
0.3	18	0.7	21.3	15.2113	0.714143	0.000983	46.8626	36.0658
0.3	18	0.8	23.2379	13.9427	0.6	0.000993	46.2497	38.9273
0.3	18	0.9	27.2637	11.884	0.43589	0.001461	55.9987	32.6534
0.3	18	0.99	47.9247	6.76061	0.141067	0.005988	60.9134	8.44812
0.3	18	0.999	85.1274	3.80606	0.0447102	0.011539	63.9956	0.850062
0.4	18	0.5	19.3423	16.7509	0.866025	0.000167	34.1019	28.3495
0.4	18	0.6	20.1246	16.0997	0.8	0.000231	22.8495	28.5859
0.4	18	0.7	21.3	15.2113	0.714143	0.000576	38.9694	23.2355
0.4	18	0.8	23.2379	13.9427	0.6	0.001472	35.942	15.5398
0.4	18	0.9	27.2637	11.884	0.43589	0.001214	40.2709	19.352
0.4	18	0.99	47.9247	6.76061	0.141067	0.005453	44.2579	3.62152
0.4	18	0.999	85.1274	3.80606	0.0447102	0.011582	51.7581	0.58215
0.5	18	0.5	19.3423	16.7509	0.866025	0.000253	9.45514	15.2565
0.5	18	0.6	20.1246	16.0997	0.8	0.000594	9.2698	10.503
0.5	18	0.7	21.3	15.2113	0.714143	0.000666	16.4586	13.2559
0.5	18	0.8	23.2379	13.9427	0.6	0.000785	18.9878	12.2841
0.5	18	0.9	27.2637	11.884	0.43589	0.001232	26.8156	10.51
0.5	18	0.99	47.9247	6.76061	0.141067	0.004781	29.1448	1.06102
0.5	18	0.999	85.1274	3.80606	0.0447102	0.01301	39.0119	0.215324
0.1	21	0.5	22.566	19.5427	0.866025	0.000274	83.3755	80.7351
0.1	21	0.6	23.4787	18.783	0.8	0.000682	79.4883	80.7193
0.1	21	0.7	24.85	17.7465	0.714143	0.0003	82.5822	77.1254
0.1	21	0.8	27.1109	16.2665	0.6	0.001794	85.1	78.8251
0.1	21	0.9	31.8076	13.8646	0.43589	0.001824	86.3111	72.555
0.2	21	0.5	22.566	19.5427	0.866025	0.000248	63.9891	58.5755
0.2	21	0.6	23.4787	18.783	0.8	0.000532	66.5473	55.4386
0.2	21	0.7	24.85	17.7465	0.714143	0.000278	64.0685	55.2596
0.2	21	0.8	27.1109	16.2665	0.6	0.001546	66.7427	51.3722
0.2	21	0.9	31.8076	13.8646	0.43589	0.002301	68.8853	42.1874
0.3	21	0.5	22.566	19.5427	0.866025	0.000224	46.153	45.9377
0.3	21	0.6	23.4787	18.783	0.8	0.000257	47.3376	41.4553
0.3	21	0.7	24.85	17.7465	0.714143	0.00075	46.625	40.1678
0.3	21	0.8	27.1109	16.2665	0.6	0.000738	46.0982	29.5446
0.3	21	0.9	31.8076	13.8646	0.43589	0.0009	56.4216	27.8579
0.4	21	0.5	22.566	19.5427	0.866025	0.000788	27.3207	22.9009
0.4	21	0.6	23.4787	18.783	0.8	0.000434	36.8947	29.3225
0.4	21	0.7	24.85	17.7465	0.714143	0.000471	36.8398	28.5908
0.4	21	0.8	27.1109	16.2665	0.6	0.001793	39.7654	19.8071
0.4	21	0.9	31.8076	13.8646	0.43589	0.001461	43.2325	17.528
0.5	21	0.5	22.566	19.5427	0.866025	0.000244	20.0858	15.8769
0.5	21	0.6	23.4787	18.783	0.8	0.000548	13.7488	19.544
0.5	21	0.7	24.85	17.7465	0.714143	0.001074	17.267	12.8699
0.5	21	0.8	27.1109	16.2665	0.6	0.00048	23.1037	11.4576
0.5	21	0.9	31.8076	13.8646	0.43589	0.000846	23.7354	9.01285
0.1	9	0.5	9.67113	8.37544	0.866025	0.000207	80.8408	77.2103
0.1	9	0.6	10.0623	8.04984	0.8	0.000209	80.4166	75.8952
0.1	9	0.7	10.65	7.60563	0.714143	0.000253	81.2101	76.9861
0.1	9	0.8	11.6189	6.97137	0.6	0.000804	83.2518	73.5211
0.1	9	0.9	13.6318	5.94198	0.43589	0.001306	84.6406	71.0055
0.1	9	0.99	23.9623	3.3803	0.141067	0.00495	87.5299	46.2304
0.1	9	0.999	42.5637	1.90303	0.0447102	0.013424	89.0272	14.2847
0.2	9	0.5	9.67113	8.37544	0.866025	0.000184	61.9242	59.3682
0.2	9	0.6	10.0623	8.04984	0.8	0.000261	61.1626	55.5569
0.2	9	0.7	10.65	7.60563	0.714143	0.000486	65.3815	55.9535
0.2	9	0.8	11.6189	6.97137	0.6	0.000857	65.5888	53.1199
0.2	9	0.9	13.6318	5.94198	0.43589	0.001424	69.591	44.1591
0.2	9	0.99	23.9623	3.3803	0.141067	0.005327	73.7232	17.931
0.2	9	0.999	42.5637	1.90303	0.0447102	0.012662	76.5885	4.96252
0.3	9	0.5	9.67113	8.37544	0.866025	0.00016	45.4799	42.6044
0.3	9	0.6	10.0623	8.04984	0.8	0.000445	42.4659	35.1397
0.3	9	0.7	10.65	7.60563	0.714143	0.000481	47.8892	35.016
0.3	9	0.8	11.6189	6.97137	0.6	0.000742	49.7908	33.4718
0.3	9	0.9	13.6318	5.94198	0.43589	0.00125	49.8681	25.1654
0.3	9	0.99	23.9623	3.3803	0.141067	0.006015	58.6303	9.45421
0.3	9	0.999	42.5637	1.90303	0.0447102	0.012533	62.2729	0.917761
0.4	9	0.5	9.67113	8.37544	0.866025	0.000269	26.9671	20.5321
0.4	9	0.6	10.0623	8.04984	0.8	0.000283	27.5989	23.3576
0.4	9	0.7	10.65	7.60563	0.714143	0.000556	26.3136	17.4113
0.4	9	0.8	11.6189	6.97137	0.6	0.000785	34.4868	21.7214
0.4	9	0.9	13.6318	5.94198	0.43589	0.001421	37.549	12.7185
0.4	9	0.99	23.9623	3.3803	0.141067	0.004612	42.1616	3.77292
0.4	9	0.999	42.5637	1.90303	0.0447102	0.01254	42.7989	0.361321
0.5	9	0.5	9.67113	8.37544	0.866025	0.000463	11.9335	16.1922
0.5	9	0.6	10.0623	8.04984	0.8	0.000216	9.78719	9.79
0.5	9	0.7	10.65	7.60563	0.714143	0.000465	15.3659	9.45333
0.5	9	0.8	11.6189	6.97137	0.6	0.00066	20.3539	4.23007
0.5	9	0.9	13.6318	5.94198	0.43589	0.001169	19.6603	6.62717
0.5	9	0.99	23.9623	3.3803	0.141067	0.004596	23.4768	0.947232
0.5	9	0.999	42.5637	1.90303	0.0447102	0.011703	28.7221	0.257975
0.1	12	0.5	12.8948	11.1673	0.866025	0.000243	79.6596	78.3554
0.1	12	0.6	13.4164	10.7331	0.8	0.000453	82.2227	75.8983
0.1	12	0.7	14.2	10.1408	0.714143	0.000376	81.9314	77.293
0.1	12	0.8	15.4919	9.29516	0.6	0.000584	83.5127	74.7626
0.1	12	0.9	18.1758	7.92263	0.43589	0.001312	85.534	72.7427
0.1	12	0.99	31.9498	4.50707	0.141067	0.004818	87.7926	50.0185
0.1	12	0.999	56.7516	2.53737	0.0447102	0.012049	88.8021	15.3428
0.2	12	0.5	12.8948	11.1673	0.866025	0.000249	62.824	57.9029
0.2	12	0.6	13.4164	10.7331	0.8	0.000333	64.8465	54.484
0.2	12	0.7	14.2	10.1408	0.714143	0.000314	59.3203	55.9902
0.2	12	0.8	15.4919	9.29516	0.6	0.000717	64.4945	54.5992
0.2	12	0.9	18.1758	7.92263	0.43589	0.001269	69.038	48.5798
0.2	12	0.99	31.9498	4.50707	0.141067	0.005202	73.1973	21.2841
0.2	12	0.999	56.7516	2.53737	0.0447102	0.011692	76.3991	4.17871
0.3	12	0.5	12.8948	11.1673	0.866025	0.000285	45.009	44.5029
0.3	12	0.6	13.4164	10.7331	0.8	0.000256	47.9044	41.4382
0.3	12	0.7	14.2	10.1408	0.714143	0.000452	47.7727	38.102
0.3	12	0.8	15.4919	9.29516	0.6	0.000773	50.6229	34.9636
0.3	12	0.9	18.1758	7.92263	0.43589	0.001677	54.0567	29.5084
0.3	12	0.99	31.9498	4.50707	0.141067	0.004736	57.4361	10.2677
0.3	12	0.999	56.7516	2.53737	0.0447102	0.012126	61.6586	1.09553
0.4	12	0.5	12.8948	11.1673	0.866025	0.00023	27.9298	21.7034
0.4	12	0.6	13.4164	10.7331	0.8	0.000312	26.4212	23.85
0.4	12	0.7	14.2	10.1408	0.714143	0.000606	29.335	16.2554
0.4	12	0.8	15.4919	9.29516	0.6	0.000517	31.1035	12.3965
0.4	12	0.9	18.1758	7.92263	0.43589	0.001147	37.0373	15.2543
0.4	12	0.99	31.9498	4.50707	0.141067	0.006001	43.3426	1.84668
0.4	12	0.999	56.7516	2.53737	0.0447102	0.010818	47.6375	0.320164
0.5	12	0.5	12.8948	11.1673	0.866025	0.000179	16.5611	10.7933
0.5	12	0.6	13.4164	10.7331	0.8	0.000368	13.463	7.99253
0.5	12	0.7	14.2	10.1408	0.714143	0.000456	12.8523	11.3626
0.5	12	0.8	15.4919	9.29516	0.6	0.000572	16.3421	9.04463
0.5	12	0.9	18.1758	7.92263	0.43589	0.001142	19.9459	3.57441
0.5	12	0.99	31.9498	4.50707	0.141067	0.005082	30.5769	1.533
0.5	12	0.999	56.7516	2.53737	0.0447102	0.012767	32.3888	0.154735
0.1	15	0.5	16.1185	13.9591	0.866025	0.000443	82.5193	79.6904
0.1	15	0.6	16.7705	13.4164	0.8	0.000701	82.4261	75.4375
0.1	15	0.7	17.75	12.676	0.714143	0.000747	81.6229	74.691
0.1	15	0.8	19.3649	11.6189	0.6	0.00058	83.6724	76.6114
0.1	15	0.9	22.7197	9.90329	0.43589	0.001459	85.7931	69.7659
0.1	15	0.99	39.9372	5.63384	0.141067	0.004667	88.2998	45.3451
0.1	15	0.999	70.9395	3.17172	0.0447102	0.010446	88.542	14.7503
0.2	15	0.5	16.1185	13.9591	0.866025	0.000512	62.5126	54.1715
0.2	15	0.6	16.7705	13.4164	0.8	0.00028	65.3926	57.1458
0.2	15	0.7	17.75	12.676	0.714143	0.000332	67.6664	56.8548
0.2	15	0.8	19.3649	11.6189	0.6	0.000635	64.1109	54.0036
0.2	15	0.9	22.7197	9.90329	0.43589	0.001337	69.0004	42.2366
0.2	15	0.99	39.9372	5.63384	0.141067	0.005526	71.1322	21.3733
0.2	15	0.999	70.9395	3.17172	0.0447102	0.012331	75.8644	4.68309
0.3	15	0.5	16.1185	13.9591	0.866025	0.000237	44.4531	42.7039
0.3	15	0.6	16.7705	13.4164	0.8	0.000222	45.2613	39.085
0.3	15	0.7	17.75	12.676	0.714143	0.000321	48.433	37.2421
0.3	15	0.8	19.3649	11.6189	0.6	0.001656	49.2306	29.5735
0.3	15	0.9	22.7197	9.90329	0.43589	0.001195	52.8533	27.2411
0.3	15	0.99	39.9372	5.63384	0.141067	0.005193	63.7342	6.55555
0.3	15	0.999	70.9395	3.17172	0.0447102	0.010606	62.9828	1.72883
0.4	15	0.5	16.1185	13.9591	0.866025	0.000485	30.8184	20.2489
0.4	15	0.6	16.7705	13.4164	0.8	0.000451	31.7085	26.6308
0.4	15	0.7	17.75	12.676	0.714143	0.000276	34.1335	23.1749
0.4	15	0.8	19.3649	11.6189	0.6	0.001138	35.8324	23.5448
0.4	15	0.9	22.7197	9.90329	0.43589	0.001768	34.044	14.5325
0.4	15	0.99	39.9372	5.63384	0.141067	0.006284	43.67	3.87899
0.4	15	0.999	70.9395	3.17172	0.0447102	0.01013	47.104	0.852883
0.5	15	0.5	16.1185	13.9591	0.866025	0.000578	18.1246	13.023
0.5	15	0.6	16.7705	13.4164	0.8	0.0004	10.7092	14.2651
0.5	15	0.7	17.75	12.676	0.714143	0.000514	23.1042	9.60615
0.5	15	0.8	19.3649	11.6189	0.6	0.001212	22.3263	7.46027
0.5	15	0.9	22.7197	9.90329	0.43589	0.001297	24.5847	8.69935
0.5	15	0.99	39.9372	5.63384	0.141067	0.006593	25.927	0.70765
0.5	15	0.999	70.9395	3.17172	0.0447102	0.00819	32.372	0.200772
0.1	18	0.5	19.3423	16.7509	0.866025	0.000349	79.9029	74.2554
0.1	18	0.6	20.1246	16.0997	0.8	0.000727	81.0232	76.5707
0.1	18	0.7	21.3	15.2113	0.714143	0.00021	83.4704	77.8594
0.1	18	0.8	23.2379	13.9427	0.6	0.001295	84.0574	72.8339
0.1	18	0.9	27.2637	11.884	0.43589	0.001843	85.8716	67.8993
0.1	18	0.99	47.9247	6.76061	0.141067	0.005053	87.9799	45.0496
0.1	18	0.999	85.1274	3.80606	0.0447102	0.012524	88.9944	15.9954
0.2	18	0.5	19.3423	16.7509	0.866025	0.00115	62.612	55.0394
0.2	18	0.6	20.1246	16.0997	0.8	0.000433	60.8198	59.1164
0.2	18	0.7	21.3	15.2113	0.714143	0.000712	67.8749	55.384
0.2	18	0.8	23.2379	13.9427	0.6	0.00062	70.0736	54.0602
0.2	18	0.9	27.2637	11.884	0.43589	0.001441	70.0696	45.667
0.2	18	0.99	47.9247	6.76061	0.141067	0.008554	75.1609	20.4978
0.2	18	0.999	85.1274	3.80606	0.0447102	0.013054	77.6566	3.80585
0.3	18	0.5	19.3423	16.7509	0.866025	0.000417	45.1668	39.8402
0.3	18	0.6	20.1246	16.0997	0.8	0.000597	46.4849	42.3437
0.3	18	0.7	21.3	15.2113	0.714143	0.000201	43.6374	36.7448
0.3	18	0.8	23.2379	13.9427	0.6	0.000778	50.2073	32.4071
0.3	18	0.9	27.2637	11.884	0.43589	0.000971	50.8988	29.4425
0.3	18	0.99	47.9247	6.76061	0.141067	0.005777	52.3749	9.13585
0.3	18	0.999	85.1274	3.80606	0.0447102	0.015661	63.3358	0.836024
0.4	18	0.5	19.3423	16.7509	0.866025	0.001531	31.1743	26.7626
0.4	18	0.6	20.1246	16.0997	0.8	0.000784	18.393	26.6646
0.4	18	0.7	21.3	15.2113	0.714143	0.000682	31.1884	16.6943
0.4	18	0.8	23.2379	13.9427	0.6	0.001041	36.0991	20.8536
0.4	18	0.9	27.2637	11.884	0.43589	0.000948	39.2727	19.4653
0.4	18	0.99	47.9247	6.76061	0.141067	0.006432	41.1777	2.1202
0.4	18	0.999	85.1274	3.80606	0.0447102	0.011517	47.5068	0.470267
0.5	18	0.5	19.3423	16.7509	0.866025	0.000601	17.9547	10.5378
0.5	18	0.6	20.1246	16.0997	0.8	0.00031	13.8573	8.12446
0.5	18	0.7	21.3	15.2113	0.714143	0.000576	18.5855	16.0694
0.5	18	0.8	23.2379	13.9427	0.6	0.000534	19.3476	12.8128
0.5	18	0.9	27.2637	11.884	0.43589	0.001676	17.8267	6.81415
0.5	18	0.99	47.9247	6.76061	0.141067	0.005265	24.4215	1.23463
0.5	18	0.999	85.1274	3.80606	0.0447102	0.012389	33.4125	0.172652
0.1	21	0.5	22.566	19.5427	0.866025	0.000535	76.7971	79.7365
0.1	21	0.6	23.4787	18.783	0.8	0.000521	80.5644	78.8262
0.1	21	0.7	24.85	17.7465	0.714143	0.000496	83.6564	75.5116
0.1	21	0.8	27.1109	16.2665	0.6	0.000531	84.2756	77.3383
0.1	21	0.9	31.8076	13.8646	0.43589	0.002549	86.4269	67.8182
0.2	21	0.5	22.566	19.5427	0.866025	0.000501	57.1592	53.9228
0.2	21	0.6	23.4787	18.783	0.8	0.000653	67.7447	60.6964
0.2	21	0.7	24.85	17.7465	0.714143	0.000618	67.3819	59.9594
0.2	21	0.8	27.1109	16.2665	0.6	0.00071	69.7409	54.653
0.2	21	0.9	31.8076	13.8646	0.43589	0.002484	69.7182	47.119
0.3	21	0.5	22.566	19.5427	0.866025	0.000304	40.2046	44.2379
0.3	21	0.6	23.4787	18.783	0.8	0.000287	52.7046	44.7333
0.3	21	0.7	24.85	17.7465	0.714143	0.000926	48.4734	35.514
0.3	21	0.8	27.1109	16.2665	0.6	0.000706	48.0874	38.2509
0.3	21	0.9	31.8076	13.8646	0.43589	0.001036	56.107	30.2539
0.4	21	0.5	22.566	19.5427	0.866025	0.00049	31.7137	28.8095
0.4	21	0.6	23.4787	18.783	0.8	0.000729	35.4767	27.5332
0.4	21	0.7	24.85	17.7465	0.714143	0.000568	37.455	26.6538
0.4	21	0.8	27.1109	16.2665	0.6	0.00067	41.8859	22.1698
0.4	21	0.9	31.8076	13.8646	0.43589	0.001609	40.0177	14.6379
0.5	21	0.5	22.566	19.5427	0.866025	0.000236	18.4853	16.6528
0.5	21	0.6	23.4787	18.783	0.8	0.00186	24.5149	12.9815
0.5	21	0.7	24.85	17.7465	0.714143	0.000395	14.6862	13.8173
0.5	21	0.8	27.1109	16.2665	0.6	0.00112	26.5374	3.78223
0.5	21	0.9	31.8076	13.8646	0.43589	0.001973	17.845	7.3867
0.1	9	0.5	9.67113	8.37544	0.866025	0.000179	80.0193	79.0461
0.1	9	0.6	10.0623	8.04984	0.8	0.000407	80.6734	74.9554
0.1	9	0.7	10.65	7.60563	0.714143	0.000339	81.5736	76.2718
0.1	9	0.8	11.6189	6.97137	0.6	0.000699	83.5788	71.9224
0.1	9	0.9	13.6318	5.94198	0.43589	0.001366	85.1626	68.6568
0.1	9	0.99	23.9623	3.3803	0.141067	0.00495	87.334	46.2304
0.1	9	0.999	42.5637	1.90303	0.0447102	0.012997	88.7049	16.4191
0.2	9	0.5	9.67113	8.37544	0.866025	0.000138	57.9334	58.2494
0.2	9	0.6	10.0623	8.04984	0.8	0.000347	63.1481	56.3284
0.2	9	0.7	10.65	7.60563	0.714143	0.000368	64.2311	54.2035
0.2	9	0.8	11.6189	6.97137	0.6	0.000715	68.0038	50.7363
0.2	9	0.9	13.6318	5.94198	0.43589	0.001352	68.3664	47.9272
0.2	9	0.99	23.9623	3.3803	0.141067	0.00521	74.5872	22.1663
0.2	9	0.999	42.5637	1.90303	0.0447102	0.01304	76.3785	3.74062
0.3	9	0.5	9.67113	8.37544	0.866025	0.00025	46.7962	40.29
0.3	9	0.6	10.0623	8.04984	0.8	0.000194	42.3859	38.3635
0.3	9	0.7	10.65	7.60563	0.714143	0.000575	46.7928	32.8475
0.3	9	0.8	11.6189	6.97137	0.6	0.000649	50.0803	29.8471
0.3	9	0.9	13.6318	5.94198	0.43589	0.001282	52.6104	28.494
0.3	9	0.99	23.9623	3.3803	0.141067	0.004689	60.2252	10.367
0.3	9	0.999	42.5637	1.90303	0.0447102	0.013843	61.7204	1.04592
0.4	9	0.5	9.67113	8.37544	0.866025	0.00025	27.6987	23.0332
0.4	9	0.6	10.0623	8.04984	0.8	0.000288	28.7728	21.8784
0.4	9	0.7	10.65	7.60563	0.714143	0.000377	31.6569	20.6818
0.4	9	0.8	11.6189	6.97137	0.6	0.000887	34.8173	18.9959
0.4	9	0.9	13.6318	5.94198	0.43589	0.001353	37.3062	15.0846
0.4	9	0.99	23.9623	3.3803	0.141067	0.004254	40.0492	4.23601
0.4	9	0.999	42.5637	1.90303	0.0447102	0.013604	45.0052	0.22224
0.5	9	0.5	9.67113	8.37544	0.866025	0.000155	13.1264	13.9261
0.5	9	0.6	10.0623	8.04984	0.8	0.0003	17.0848	9.49734
0.5	9	0.7	10.65	7.60563	0.714143	0.000658	14.261	7.42749
0.5	9	0.8	11.6189	6.97137	0.6	0.000626	19.8393	8.28059
0.5	9	0.9	13.6318	5.94198	0.43589	0.001433	19.8837	3.49057
0.5	9	0.99	23.9623	3.3803	0.141067	0.004084	24.1953	1.06633
0.5	9	0.999	42.5637	1.90303	0.0447102	0.01134	29.7393	0.244199
0.1	12	0.5	12.8948	11.1673	0.866025	0.000188	81.3657	80.1451
0.1	12	0.6	13.4164	10.7331	0.8	0.000232	81.3322	77.3872
0.1	12	0.7	14.2	10.1408	0.714143	0.000857	81.5568	74.7865
0.1	12	0.8	15.4919	9.29516	0.6	0.00078	83.1913	74.1812
0.1	12	0.9	18.1758	7.92263	0.43589	0.00167	84.9676	68.4569
0.1	12	0.99	31.9498	4.50707	0.141067	0.005524	87.9755	44.7831
0.1	12	0.999	56.7516	2.53737	0.0447102	0.012749	88.9079	14.9193
0.2	12	0.5	12.8948	11.1673	0.866025	0.000241	61.6914	57.1992
0.2	12	0.6	13.4164	10.7331	0.8	0.000329	64.2626	57.3807
0.2	12	0.7	14.2	10.1408	0.714143	0.000402	65.8853	56.7333
0.2	12	0.8	15.4919	9.29516	0.6	0.000687	65.2906	53.5794
0.2	12	0.9	18.1758	7.92263	0.43589	0.001589	68.8765	46.3747
0.2	12	0.99	31.9498	4.50707	0.141067	0.005145	73.3025	20.8656
0.2	12	0.999	56.7516	2.53737	0.0447102	0.012343	76.4897	3.57901
0.3	12	0.5	12.8948	11.1673	0.866025	0.000206	40.6008	42.7138
0.3	12	0.6	13.4164	10.7331	0.8	0.000456	48.5125	40.0474
0.3	12	0.7	14.2	10.1408	0.714143	0.000997	46.0992	34.7909
0.3	12	0.8	15.4919	9.29516	0.6	0.000679	49.6034	31.2051
0.3	12	0.9	18.1758	7.92263	0.43589	0.00136	53.1023	29.8011
0.3	12	0.99	31.9498	4.50707	0.141067	0.004802	60.6693	7.86901
0.3	12	0.999	56.7516	2.53737	0.0447102	0.012316	60.446	1.62845
0.4	12	0.5	12.8948	11.1673	0.866025	9.8e-05	32.7948	27.2347
0.4	12	0.6	13.4164	10.7331	0.8	0.000555	28.9313	25.7576
0.4	12	0.7	14.2	10.1408	0.714143	0.000802	28.1737	22.756
0.4	12	0.8	15.4919	9.29516	0.6	0.000714	34.8022	19.2672
0.4	12	0.9	18.1758	7.92263	0.43589	0.0017	38.5654	14.6183
0.4	12	0.99	31.9498	4.50707	0.141067	0.005493	43.3123	4.73402
0.4	12	0.999	56.7516	2.53737	0.0447102	0.011043	47.0496	0.432847
0.5	12	0.5	12.8948	11.1673	0.866025	0.000303	13.9472	17.3928
0.5	12	0.6	13.4164	10.7331	0.8	0.000644	14.5464	10.7786
0.5	12	0.7	14.2	10.1408	0.714143	0.0003	17.3287	9.15645
0.5	12	0.8	15.4919	9.29516	0.6	0.000971	18.0822	8.12091
0.5	12	0.9	18.1758	7.92263	0.43589	0.001275	19.3461	5.16932
0.5	12	0.99	31.9498	4.50707	0.141067	0.004998	28.042	1.38962
0.5	12	0.999	56.7516	2.53737	0.0447102	0.01108	30.272	0.147632
0.1	15	0.5	16.1185	13.9591	0.866025	0.000151	81.5785	79.1404
0.1	15	0.6	16.7705	13.4164	0.8	0.000392	82.612	79.0332
0.1	15	0.7	17.75	12.676	0.714143	0.000434	81.8884	76.8395
0.1	15	0.8	19.3649	11.6189	0.6	0.000915	83.7609	75.5048
0.1	15	0.9	22.7197	9.90329	0.43589	0.001886	83.9555	70.846
0.1	15	0.99	39.9372	5.63384	0.141067	0.005944	87.8368	45.8968
0.1	15	0.999	70.9395	3.17172	0.0447102	0.013123	88.7838	15.9266
0.2	15	0.5	16.1185	13.9591	0.866025	0.000216	55.4905	54.17
0.2	15	0.6	16.7705	13.4164	0.8	0.000184	63.1438	60.2565
0.2	15	0.7	17.75	12.676	0.714143	0.000473	67.1563	53.8141
0.2	15	0.8	19.3649	11.6189	0.6	0.000603	64.3604	55.0974
0.2	15	0.9	22.7197	9.90329	0.43589	0.001303	70.6445	44.2407
0.2	15	0.99	39.9372	5.63384	0.141067	0.005463	74.3971	23.6946
0.2	15	0.999	70.9395	3.17172	0.0447102	0.011765	77.5802	5.42398
0.3	15	0.5	16.1185	13.9591	0.866025	0.000215	44.3941	40.9961
0.3	15	0.6	16.7705	13.4164	0.8	0.000233	50.0892	40.878
0.3	15	0.7	17.75	12.676	0.714143	0.000363	50.4358	39.8657
0.3	15	0.8	19.3649	11.6189	0.6	0.000668	46.7097	35.1629
0.3	15	0.9	22.7197	9.90329	0.43589	0.002143	56.5202	26.2051
0.3	15	0.99	39.9372	5.63384	0.141067	0.004794	62.2631	9.56176
0.3	15	0.999	70.9395	3.17172	0.0447102	0.009997	60.9711	2.40953
0.4	15	0.5	16.1185	13.9591	0.866025	0.000641	32.9548	24.5425
0.4	15	0.6	16.7705	13.4164	0.8	0.000357	23.2686	23.5688
0.4	15	0.7	17.75	12.676	0.714143	0.001278	37.8087	21.0746
0.4	15	0.8	19.3649	11.6189	0.6	0.001415	32.498	20.4286
0.4	15	0.9	22.7197	9.90329	0.43589	0.001319	34.9994	16.5864
0.4	15	0.99	39.9372	5.63384	0.141067	0.005413	48.7936	4.94062
0.4	15	0.999	70.9395	3.17172	0.0447102	0.01276	48.2436	0.242999
0.5	15	0.5	16.1185	13.9591	0.866025	0.000196	18.8966	14.8032
0.5	15	0.6	16.7705	13.4164	0.8	0.000398	17.3323	14.2159
0.5	15	0.7	17.75	12.676	0.714143	0.000775	18.6788	7.57155
0.5	15	0.8	19.3649	11.6189	0.6	0.001299	25.3183	7.89325
0.5	15	0.9	22.7197	9.90329	0.43589	0.001355	17.1175	7.60054
0.5	15	0.99	39.9372	5.63384	0.141067	0.003912	28.8745	1.13302
0.5	15	0.999	70.9395	3.17172	0.0447102	0.009308	34.1994	0.086037
0.1	18	0.5	19.3423	16.7509	0.866025	0.000219	80.355	78.538
0.1	18	0.6	20.1246	16.0997	0.8	0.000243	78.6896	79.2978
0.1	18	0.7	21.3	15.2113	0.714143	0.000592	82.6828	75.3863
0.1	18	0.8	23.2379	13.9427	0.6	0.001384	82.9317	75.754
0.1	18	0.9	27.2637	11.884	0.43589	0.002468	84.7095	66.258
0.1	18	0.99	47.9247	6.76061	0.141067	0.005067	88.0594	53.5784
0.1	18	0.999	85.1274	3.80606	0.0447102	0.012376	89.1057	27.5054
0.2	18	0.5	19.3423	16.7509	0.866025	0.00109	65.1959	63.0304
0.2	18	0.6	20.1246	16.0997	0.8	0.001775	62.9121	54.2637
0.2	18	0.7	21.3	15.2113	0.714143	0.000885	64.8112	57.9757
0.2	18	0.8	23.2379	13.9427	0.6	0.000842	69.8249	48.5119
0.2	18	0.9	27.2637	11.884	0.43589	0.001455	71.7215	46.2832
0.2	18	0.99	47.9247	6.76061	0.141067	0.006837	74.5207	16.2772
0.2	18	0.999	85.1274	3.80606	0.0447102	0.014245	74.2999	2.79045
0.3	18	0.5	19.3423	16.7509	0.866025	0.000716	44.2334	40.2107
0.3	18	0.6	20.1246	16.0997	0.8	0.000214	49.176	40.814
0.3	18	0.7	21.3	15.2113	0.714143	0.000572	48.8894	39.304
0.3	18	0.8	23.2379	13.9427	0.6	0.000683	51.7686	37.1902
0.3	18	0.9	27.2637	11.884	0.43589	0.001244	57.4474	31.4735
0.3	18	0.99	47.9247	6.76061	0.141067	0.005082	62.7786	14.6254
0.3	18	0.999	85.1274	3.80606	0.0447102	0.010638	62.2728	1.2345
0.4	18	0.5	19.3423	16.7509	0.866025	0.000405	30.3689	27.6773
0.4	18	0.6	20.1246	16.0997	0.8	0.000544	33.8183	23.7949
0.4	18	0.7	21.3	15.2113	0.714143	0.00067	25.3675	21.8145
0.4	18	0.8	23.2379	13.9427	0.6	0.000476	35.4225	17.312
0.4	18	0.9	27.2637	11.884	0.43589	0.001465	40.9535	10.4329
0.4	18	0.99	47.9247	6.76061	0.141067	0.00527	47.2226	4.36525
0.4	18	0.999	85.1274	3.80606	0.0447102	0.012146	51.497	0.581429
0.5	18	0.5	19.3423	16.7509	0.866025	8.2e-05	20.5625	14.5979
0.5	18	0.6	20.1246	16.0997	0.8	0.000309	15.7703	12.7614
0.5	18	0.7	21.3	15.2113	0.714143	0.000458	20.1076	11.7558
0.5	18	0.8	23.2379	13.9427	0.6	0.001379	14.4441	7.28683
0.5	18	0.9	27.2637	11.884	0.43589	0.001565	18.6279	6.32725
0.5	18	0.99	47.9247	6.76061	0.141067	0.005326	30.4185	3.21379
0.5	18	0.999	85.1274	3.80606	0.0447102	0.011569		0.179271
0.1	21	0.5	22.566	19.5427	0.866025	0.001007	74.1703	74.1703
0.1	21	0.6	23.4787	18.783	0.8	0.001285	74.6788	74.6788
0.1	21	0.7	24.85	17.7465	0.714143	0.000765	76.7418	76.7418
0.1	21	0.8	27.1109	16.2665	0.6	0.001238	76.0586	76.0586
0.1	21	0.9	31.8076	13.8646	0.43589	0.001775	67.4559	67.4559
0.2	21	0.5	22.566	19.5427	0.866025	0.000323	52.1908	52.1908
0.2	21	0.6	23.4787	18.783	0.8	0.000351	58.0065	58.0065
0.2	21	0.7	24.85	17.7465	0.714143	0.000634	60.5486	60.5486
0.2	21	0.8	27.1109	16.2665	0.6	0.000828	50.9164	50.9164
0.2	21	0.9	31.8076	13.8646	0.43589	0.001644	42.8061	42.8061
0.3	21	0.5	22.566	19.5427	0.866025	0.000277	45.2221	45.2221
0.3	21	0.6	23.4787	18.783	0.8	0.00098	39.0869	39.0869
0.3	21	0.7	24.85	17.7465	0.714143	0.001471	40.8728	40.8728
0.3	21	0.8	27.1109	16.2665	0.6	0.000887	37.8442	37.8442
0.3	21	0.9	31.8076	13.8646	0.43589	0.001226	29.6045	29.6045
0.4	21	0.5	22.566	19.5427	0.866025	6e-05	26.0949	26.0949
0.4	21	0.6	23.4787	18.783	0.8	0.000301	29.9822	29.9822
0.4	21	0.7	24.85	17.7465	0.714143	0.000474	18.2183	18.2183
0.4	21	0.8	27.1109	16.2665	0.6	0.000619	16.0094	16.0094
0.4	21	0.9	31.8076	13.8646	0.43589	0.001139	14.2668	14.2668
0.5	21	0.5	22.566	19.5427	0.866025	0.000259	18.4326	18.4326
0.5	21	0.6	23.4787	18.783	0.8	0.000558	9.01425	9.01425
0.5	21	0.7	24.85	17.7465	0.714143	0.000177	9.61374	9.61374
0.5	21	0.8	27.1109	16.2665	0.6	0.000253	13.5144	13.5144
0.5	21	0.9	31.8076	13.8646	0.43589	0.001486	4.85256	4.85256
0.1	9	0.5	9.67113	8.37544	0.866025	0.000247	79.9281	78.8347
0.1	9	0.6	10.0623	8.04984	0.8	0.000187	81.0536	77.1681
0.1	9	0.7	10.65	7.60563	0.714143	0.000408	80.4606	76.3844
0.1	9	0.8	11.6189	6.97137	0.6	0.000827	83.5933	73.1106
0.1	9	0.9	13.6318	5.94198	0.43589	0.001306	84.4918	71.0055
0.1	9	0.99	23.9623	3.3803	0.141067	0.004995	87.5738	46.9944
0.1	9	0.999	42.5637	1.90303	0.0447102	0.014963	88.7519	12.116
0.2	9	0.5	9.67113	8.37544	0.866025	0.000269	60.7466	56.573
0.2	9	0.6	10.0623	8.04984	0.8	0.00024	63.2712	56.5547
0.2	9	0.7	10.65	7.60563	0.714143	0.000385	64.4289	55.7875
0.2	9	0.8	11.6189	6.97137	0.6	0.000991	65.7348	53.3219
0.2	9	0.9	13.6318	5.94198	0.43589	0.001751	69.0999	42.3398
0.2	9	0.99	23.9623	3.3803	0.141067	0.005187	72.975	20.0827
0.2	9	0.999	42.5637	1.90303	0.0447102	0.013754	76.7653	3.02088
0.3	9	0.5	9.67113	8.37544	0.866025	0.000261	44.7614	36.6884
0.3	9	0.6	10.0623	8.04984	0.8	0.000244	45.3284	40.4532
0.3	9	0.7	10.65	7.60563	0.714143	0.00047	47.7943	36.7717
0.3	9	0.8	11.6189	6.97137	0.6	0.000586	47.5341	32.9414
0.3	9	0.9	13.6318	5.94198	0.43589	0.001794	50.7699	26.7889
0.3	9	0.99	23.9623	3.3803	0.141067	0.004677	59.5631	8.35012
0.3	9	0.999	42.5637	1.90303	0.0447102	0.013302	60.2	0.741632
0.4	9	0.5	9.67113	8.37544	0.866025	0.000106	27.7186	25.8884
0.4	9	0.6	10.0623	8.04984	0.8	0.000209	28.7486	23.9493
0.4	9	0.7	10.65	7.60563	0.714143	0.000484	26.8136	22.7462
0.4	9	0.8	11.6189	6.97137	0.6	0.000675	27.3375	17.6755
0.4	9	0.9	13.6318	5.94198	0.43589	0.001211	37.7193	15.7164
0.4	9	0.99	23.9623	3.3803	0.141067	0.004403	43.0828	4.58017
0.4	9	0.999	42.5637	1.90303	0.0447102	0.01194	46.1738	0.432352
0.5	9	0.5	9.67113	8.37544	0.866025	0.000112	17.2254	11.0865
0.5	9	0.6	10.0623	8.04984	0.8	0.000252	14.3222	10.9494
0.5	9	0.7	10.65	7.60563	0.714143	0.000252	17.0727	10.8115
0.5	9	0.8	11.6189	6.97137	0.6	0.000655	15.4564	7.56641
0.5	9	0.9	13.6318	5.94198	0.43589	0.001232	21.4308	5.41412
0.5	9	0.99	23.9623	3.3803	0.141067	0.003971	20.4006	1.38141
0.5	9	0.999	42.5637	1.90303	0.0447102	0.011747	31.6067	0.24201
0.1	12	0.5	12.8948	11.1673	0.866025	0.000313	80.1474	79.0654
0.1	12	0.6	13.4164	10.7331	0.8	0.000278	81.3479	78.8501
0.1	12	0.7	14.2	10.1408	0.714143	0.000669	81.6497	74.1696
0.1	12	0.8	15.4919	9.29516	0.6	0.000666	82.8076	75.3955
0.1	12	0.9	18.1758	7.92263	0.43589	0.001854	84.9886	66.6785
0.1	12	0.99	31.9498	4.50707	0.141067	0.005718	88.3354	49.6322
0.1	12	0.999	56.7516	2.53737	0.0447102	0.011417	88.6083	16.4465
0.2	12	0.5	12.8948	11.1673	0.866025	0.000416	61.9611	60.9881
0.2	12	0.6	13.4164	10.7331	0.8	0.000404	64.0639	55.9551
0.2	12	0.7	14.2	10.1408	0.714143	0.000344	64.0229	57.5808
0.2	12	0.8	15.4919	9.29516	0.6	0.000524	69.3189	49.1418
0.2	12	0.9	18.1758	7.92263	0.43589	0.002219	71.38	37.4433
0.2	12	0.99	31.9498	4.50707	0.141067	0.005275	74.5155	18.2186
0.2	12	0.999	56.7516	2.53737	0.0447102	0.010722	76.4343	6.39531
0.3	12	0.5	12.8948	11.1673	0.866025	0.000353	46.5749	33.7976
0.3	12	0.6	13.4164	10.7331	0.8	0.000661	49.1614	36.9455
0.3	12	0.7	14.2	10.1408	0.714143	0.000456	48.7397	33.2692
0.3	12	0.8	15.4919	9.29516	0.6	0.000791	51.1937	29.3255
0.3	12	0.9	18.1758	7.92263	0.43589	0.001677	52.927	24.4577
0.3	12	0.99	31.9498	4.50707	0.141067	0.004811	60.4295	9.51387
0.3	12	0.999	56.7516	2.53737	0.0447102	0.011681	61.23	1.87436
0.4	12	0.5	12.8948	11.1673	0.866025	0.000194	28.0133	24.66
0.4	12	0.6	13.4164	10.7331	0.8	0.00023	31.6916	23.6338
0.4	12	0.7	14.2	10.1408	0.714143	0.000603	32.9526	23.1658
0.4	12	0.8	15.4919	9.29516	0.6	0.000453	34.8136	21.2202
0.4	12	0.9	18.1758	7.92263	0.43589	0.001276	38.7641	13.6877
0.4	12	0.99	31.9498	4.50707	0.141067	0.00453	44.4739	4.14259
0.4	12	0.999	56.7516	2.53737	0.0447102	0.011963	43.8085	0.336159
0.5	12	0.5	12.8948	11.1673	0.866025	0.000256	11.5444	16.5705
0.5	12	0.6	13.4164	10.7331	0.8	0.00108	13.7221	11.9537
0.5	12	0.7	14.2	10.1408	0.714143	0.000548	20.6303	8.72109
0.5	12	0.8	15.4919	9.29516	0.6	0.000461	23.2232	11.2524
0.5	12	0.9	18.1758	7.92263	0.43589	0.001571	20.0688	4.71005
0.5	12	0.99	31.9498	4.50707	0.141067	0.004347	28.3182	1.18992
0.5	12	0.999	56.7516	2.53737	0.0447102	0.0113	30.5554	0.090395
0.1	15	0.5	16.1185	13.9591	0.866025	0.000191	81.7693	80.3904
0.1	15	0.6	16.7705	13.4164	0.8	0.000476	81.8061	77.9289
0.1	15	0.7	17.75	12.676	0.714143	0.000422	83.8146	77.8378
0.1	15	0.8	19.3649	11.6189	0.6	0.00083	82.3329	74.6045
0.1	15	0.9	22.7197	9.90329	0.43589	0.001776	86.2672	67.359
0.1	15	0.99	39.9372	5.63384	0.141067	0.007068	88.0295	38.1017
0.1	15	0.999	70.9395	3.17172	0.0447102	0.012306	89.1376	15.7205
0.2	15	0.5	16.1185	13.9591	0.866025	0.000462	64.3227	55.0161
0.2	15	0.6	16.7705	13.4164	0.8	0.000525	66.504	62.0771
0.2	15	0.7	17.75	12.676	0.714143	0.000792	64.8355	53.2172
0.2	15	0.8	19.3649	11.6189	0.6	0.000644	62.6134	54.6384
0.2	15	0.9	22.7197	9.90329	0.43589	0.001337	68.7797	44.4299
0.2	15	0.99	39.9372	5.63384	0.141067	0.005165	75.1519	25.5305
0.2	15	0.999	70.9395	3.17172	0.0447102	0.011349	77.1242	4.82226
0.3	15	0.5	16.1185	13.9591	0.866025	0.000214	41.7	37.091
0.3	15	0.6	16.7705	13.4164	0.8	0.000159	44.0296	41.0299
0.3	15	0.7	17.75	12.676	0.714143	0.000568	44.0962	35.5468
0.3	15	0.8	19.3649	11.6189	0.6	0.000865	53.311	32.9378
0.3	15	0.9	22.7197	9.90329	0.43589	0.001958	51.8603	25.8153
0.3	15	0.99	39.9372	5.63384	0.141067	0.004563	61.6469	11.9073
0.3	15	0.999	70.9395	3.17172	0.0447102	0.010906	62.2925	1.93228
0.4	15	0.5	16.1185	13.9591	0.866025	0.000307	35.4084	25.2861
0.4	15	0.6	16.7705	13.4164	0.8	0.000458	31.725	28.7636
0.4	15	0.7	17.75	12.676	0.714143	0.000354	31.6647	23.4811
0.4	15	0.8	19.3649	11.6189	0.6	0.0006	34.6494	19.3908
0.4	15	0.9	22.7197	9.90329	0.43589	0.00187	37.7838	16.9238
0.4	15	0.99	39.9372	5.63384	0.141067	0.005126	46.9271	1.25455
0.4	15	0.999	70.9395	3.17172	0.0447102	0.011259	46.8827	0.287508
0.5	15	0.5	16.1185	13.9591	0.866025	0.000329	12.2792	12.7229
0.5	15	0.6	16.7705	13.4164	0.8	0.000301	16.0168	8.6626
0.5	15	0.7	17.75	12.676	0.714143	0.000687	11.8111	16.2957
0.5	15	0.8	19.3649	11.6189	0.6	0.000655	20.4409	7.4477
0.5	15	0.9	22.7197	9.90329	0.43589	0.001552	25.2309	4.66616
0.5	15	0.99	39.9372	5.63384	0.141067	0.005361	31.0723	0.751329
0.5	15	0.999	70.9395	3.17172	0.0447102	0.009368	33.9737	0.238713
0.1	18	0.5	19.3423	16.7509	0.866025	0.000493	81.3473	81.665
0.1	18	0.6	20.1246	16.0997	0.8	0.000385	81.2218	76.8651
0.1	18	0.7	21.3	15.2113	0.714143	0.000544	82.6808	76.6461
0.1	18	0.8	23.2379	13.9427	0.6	0.000945	84.9254	72.4128
0.1	18	0.9	27.2637	11.884	0.43589	0.001652	85.0885	71.3136
0.1	18	0.99	47.9247	6.76061	0.141067	0.005867	88.2903	50.1223
0.1	18	0.999	85.1274	3.80606	0.0447102	0.012721	89.0332	12.3894
0.2	18	0.5	19.3423	16.7509	0.866025	0.00029	64.7958	58.7591
0.2	18	0.6	20.1246	16.0997	0.8	0.000376	67.0519	56.5901
0.2	18	0.7	21.3	15.2113	0.714143	0.000705	63.6418	56.7982
0.2	18	0.8	23.2379	13.9427	0.6	0.000839	66.6011	54.1283
0.2	18	0.9	27.2637	11.884	0.43589	0.001824	69.2422	45.4402
0.2	18	0.99	47.9247	6.76061	0.141067	0.006938	75.6453	14.9958
0.2	18	0.999	85.1274	3.80606	0.0447102	0.012536	76.5451	5.6948
0.3	18	0.5	19.3423	16.7509	0.866025	0.000453	41.8511	40.09
0.3	18	0.6	20.1246	16.0997	0.8	0.000427	45.9519	35.6377
0.3	18	0.7	21.3	15.2113	0.714143	0.00075	47.7961	32.9507
0.3	18	0.8	23.2379	13.9427	0.6	0.001462	50.4841	37.5434
0.3	18	0.9	27.2637	11.884	0.43589	0.001756	53.9664	26.5983
0.3	18	0.99	47.9247	6.76061	0.141067	0.00607	62.85	9.53246
0.3	18	0.999	85.1274	3.80606	0.0447102	0.013159	63.1732	1.33827
0.4	18	0.5	19.3423	16.7509	0.866025	0.000205	29.2874	27.8708
0.4	18	0.6	20.1246	16.0997	0.8	0.000402	32.2257	22.3965
0.4	18	0.7	21.3	15.2113	0.714143	0.000711	33.6887	26.0114
0.4	18	0.8	23.2379	13.9427	0.6	0.000656	34.1827	21.5989
0.4	18	0.9	27.2637	11.884	0.43589	0.001346	39.1162	13.5211
0.4	18	0.99	47.9247	6.76061	0.141067	0.004894	45.2049	7.95185
0.4	18	0.999	85.1274	3.80606	0.0447102	0.012543	52.4017	0.433473
0.5	18	0.5	19.3423	16.7509	0.866025	0.000152	14.4737	11.0221
0.5	18	0.6	20.1246	16.0997	0.8	0.000363	14.1016	11.5099
0.5	18	0.7	21.3	15.2113	0.714143	0.000652	24.4311	13.7706
0.5	18	0.8	23.2379	13.9427	0.6	0.000638	17.2461	7.0309
0.5	18	0.9	27.2637	11.884	0.43589	0.001706	33.1031	8.30442
0.5	18	0.99	47.9247	6.76061	0.141067	0.00428	24.6474	2.16521
0.5	18	0.999	85.1274	3.80606	0.0447102	0.009045	35.9194	0.182601
0.1	21	0.5	22.566	19.5427	0.866025	0.000319	81.282	79.7609
0.1	21	0.6	23.4787	18.783	0.8	0.000377	83.314	77.8989
0.1	21	0.7	24.85	17.7465	0.714143	0.00068	81.8852	75.9803
0.1	21	0.8	27.1109	16.2665	0.6	0.000732	83.5317	76.0658
0.1	21	0.9	31.8076	13.8646	0.43589	0.001424	86.1864	67.745
0.2	21	0.5	22.566	19.5427	0.866025	0.000352	65.8129	56.2608
0.2	21	0.6	23.4787	18.783	0.8	0.000539	67.8521	57.8332
0.2	21	0.7	24.85	17.7465	0.714143	0.000619	69.895	51.5297
0.2	21	0.8	27.1109	16.2665	0.6	0.000833	65.0429	53.5898
0.2	21	0.9	31.8076	13.8646	0.43589	0.003141	72.3194	40.3897
0.3	21	0.5	22.566	19.5427	0.866025	0.000389	41.8159	43.5496
0.3	21	0.6	23.4787	18.783	0.8	0.001027	48.5402	32.7453
0.3	21	0.7	24.85	17.7465	0.714143	0.000559	45.2758	44.4273
0.3	21	0.8	27.1109	16.2665	0.6	0.000912	46.6481	40.9578
0.3	21	0.9	31.8076	13.8646	0.43589	0.002055	56.3997	25.8601
0.4	21	0.5	22.566	19.5427	0.866025	0.000388	24.5515	30.6715
0.4	21	0.6	23.4787	18.783	0.8	0.000651	29.3736	20.9801
0.4	21	0.7	24.85	17.7465	0.714143	0.000462	34.2928	24.0893
0.4	21	0.8	27.1109	16.2665	0.6	0.001473	37.9397	27.112
0.4	21	0.9	31.8076	13.8646	0.43589	0.00236	36.3641	8.60828
0.5	21	0.5	22.566	19.5427	0.866025	0.000541	17.0272	10.3482
0.5	21	0.6	23.4787	18.783	0.8	0.001402	21.4897	14.6262
0.5	21	0.7	24.85	17.7465	0.714143	0.000949	22.6753	15.8994
0.5	21	0.8	27.1109	16.2665	0.6	0.001027	17.3417	6.47773
0.5	21	0.9	31.8076	13.8646	0.43589	0.001236	31.8999	7.6663
0.1	9	0.5	9.67113	8.37544	0.866025	0.000378	80.1869	79.4406
0.1	9	0.6	10.0623	8.04984	0.8	0.000154	80.6248	78.0039
0.1	9	0.7	10.65	7.60563	0.714143	0.000356	81.0567	77.0359
0.1	9	0.8	11.6189	6.97137	0.6	0.000647	82.9243	74.596
0.1	9	0.9	13.6318	5.94198	0.43589	0.001609	84.0786	67.1871
0.1	9	0.99	23.9623	3.3803	0.141067	0.005088	87.6605	45.8513
0.1	9	0.999	42.5637	1.90303	0.0447102	0.013904	88.722	13.5389
0.2	9	0.5	9.67113	8.37544	0.866025	0.00024	60.4026	59.8501
0.2	9	0.6	10.0623	8.04984	0.8	0.000302	61.9481	57.2006
0.2	9	0.7	10.65	7.60563	0.714143	0.000492	63.6119	55.8553
0.2	9	0.8	11.6189	6.97137	0.6	0.000965	67.7115	50.4052
0.2	9	0.9	13.6318	5.94198	0.43589	0.001937	68.9881	42.03
0.2	9	0.99	23.9623	3.3803	0.141067	0.004708	74.8648	21.684
0.2	9	0.999	42.5637	1.90303	0.0447102	0.014435	75.2265	3.46538
0.3	9	0.5	9.67113	8.37544	0.866025	0.000373	42.6141	39.0029
0.3	9	0.6	10.0623	8.04984	0.8	0.000274	43.6605	38.5865
0.3	9	0.7	10.65	7.60563	0.714143	0.000347	47.0627	35.4476
0.3	9	0.8	11.6189	6.97137	0.6	0.000679	50.3899	33.4897
0.3	9	0.9	13.6318	5.94198	0.43589	0.001445	55.2044	23.5371
0.3	9	0.99	23.9623	3.3803	0.141067	0.005449	58.4255	7.30777
0.3	9	0.999	42.5637	1.90303	0.0447102	0.013335	62.0776	0.988652
0.4	9	0.5	9.67113	8.37544	0.866025	0.000346	31.2629	23.1263
0.4	9	0.6	10.0623	8.04984	0.8	0.000219	27.3602	20.4691
0.4	9	0.7	10.65	7.60563	0.714143	0.000382	27.9687	22.3931
0.4	9	0.8	11.6189	6.97137	0.6	0.00057	33.2044	18.4496
0.4	9	0.9	13.6318	5.94198	0.43589	0.001251	36.6972	13.2112
0.4	9	0.99	23.9623	3.3803	0.141067	0.004559	39.0435	3.81176
0.4	9	0.999	42.5637	1.90303	0.0447102	0.01167	45.9099	0.326453
0.5	9	0.5	9.67113	8.37544	0.866025	0.000259	10.4733	12.0276
0.5	9	0.6	10.0623	8.04984	0.8	0.000336	10.2473	9.00365
0.5	9	0.7	10.65	7.60563	0.714143	0.000212	15.6899	10.0576
0.5	9	0.8	11.6189	6.97137	0.6	0.000949	17.2448	6.93446
0.5	9	0.9	13.6318	5.94198	0.43589	0.001163	19.2551	7.62638
0.5	9	0.99	23.9623	3.3803	0.141067	0.005098	25.5105	1.17044
0.5	9	0.999	42.5637	1.90303	0.0447102	0.011404	30.4074	0.259675
0.1	12	0.5	12.8948	11.1673	0.866025	0.000238	81.2466	77.4943
0.1	12	0.6	13.4164	10.7331	0.8	0.000288	80.1757	78.2784
0.1	12	0.7	14.2	10.1408	0.714143	0.000609	82.3664	74.9716
0.1	12	0.8	15.4919	9.29516	0.6	0.000885	83.5237	74.0948
0.1	12	0.9	18.1758	7.92263	0.43589	0.001493	85.0842	70.7957
0.1	12	0.99	31.9498	4.50707	0.141067	0.005621	87.9235	43.8025
0.1	12	0.999	56.7516	2.53737	0.0447102	0.012461	88.9193	16.8194
0.2	12	0.5	12.8948	11.1673	0.866025	0.000193	62.31	56.9954
0.2	12	0.6	13.4164	10.7331	0.8	0.000259	65.7802	60.4336
0.2	12	0.7	14.2	10.1408	0.714143	0.000414	62.0245	57.068
0.2	12	0.8	15.4919	9.29516	0.6	0.000726	67.2929	47.5835
0.2	12	0.9	18.1758	7.92263	0.43589	0.001171	69.338	48.2892
0.2	12	0.99	31.9498	4.50707	0.141067	0.005054	76.0441	17.7407
0.2	12	0.999	56.7516	2.53737	0.0447102	0.012946	76.0076	4.00067
0.3	12	0.5	12.8948	11.1673	0.866025	0.000261	43.2967	43.3464
0.3	12	0.6	13.4164	10.7331	0.8	0.000321	40.5307	35.5482
0.3	12	0.7	14.2	10.1408	0.714143	0.000548	49.4704	36.2861
0.3	12	0.8	15.4919	9.29516	0.6	0.000802	48.6631	34.9823
0.3	12	0.9	18.1758	7.92263	0.43589	0.001391	53.8848	29.0735
0.3	12	0.99	31.9498	4.50707	0.141067	0.004998	61.3448	9.61984
0.3	12	0.999	56.7516	2.53737	0.0447102	0.012275	64.9686	1.83297
0.4	12	0.5	12.8948	11.1673	0.866025	0.000366	28.8869	26.5726
0.4	12	0.6	13.4164	10.7331	0.8	0.000288	30.0673	22.3407
0.4	12	0.7	14.2	10.1408	0.714143	0.000486	28.9128	12.5607
0.4	12	0.8	15.4919	9.29516	0.6	0.000544	35.8646	15.9529
0.4	12	0.9	18.1758	7.92263	0.43589	0.001407	39.1991	13.0803
0.4	12	0.99	31.9498	4.50707	0.141067	0.004659	43.0962	2.54935
0.4	12	0.999	56.7516	2.53737	0.0447102	0.010593	49.2822	0.57194
0.5	12	0.5	12.8948	11.1673	0.866025	0.000376	17.9878	12.9596
0.5	12	0.6	13.4164	10.7331	0.8	0.000202	18.5889	12.7072
0.5	12	0.7	14.2	10.1408	0.714143	0.000493	16.0429	7.17617
0.5	12	0.8	15.4919	9.29516	0.6	0.000428	20.9847	10.9242
0.5	12	0.9	18.1758	7.92263	0.43589	0.001492	23.973	7.19337
0.5	12	0.99	31.9498	4.50707	0.141067	0.004307	25.5861	1.22415
0.5	12	0.999	56.7516	2.53737	0.0447102	0.010365	34.3374	0.226607
0.1	15	0.5	16.1185	13.9591	0.866025	0.00082	82.6666	76.3075
0.1	15	0.6	16.7705	13.4164	0.8	0.000252	81.3934	78.5218
0.1	15	0.7	17.75	12.676	0.714143	0.000781	83.1572	74.0464
0.1	15	0.8	19.3649	11.6189	0.6	0.000838	83.9869	76
0.1	15	0.9	22.7197	9.90329	0.43589	0.001944	86.0502	68.8475
0.1	15	0.99	39.9372	5.63384	0.141067	0.005725	88.0544	45.2074
0.1	15	0.999	70.9395	3.17172	0.0447102	0.012143	87.7543	16.8738
0.2	15	0.5	16.1185	13.9591	0.866025	0.000268	63.7382	55.7681
0.2	15	0.6	16.7705	13.4164	0.8	0.000478	65.5881	56.3364
0.2	15	0.7	17.75	12.676	0.714143	0.000208	66.2916	51.8492
0.2	15	0.8	19.3649	11.6189	0.6	0.000606	68.9431	57.4989
0.2	15	0.9	22.7197	9.90329	0.43589	0.001556	70.5669	46.173
0.2	15	0.99	39.9372	5.63384	0.141067	0.006006	74.0441	22.4363
0.2	15	0.999	70.9395	3.17172	0.0447102	0.010458	74.3648	5.24838
0.3	15	0.5	16.1185	13.9591	0.866025	0.000222	46.6572	43.2104
0.3	15	0.6	16.7705	13.4164	0.8	0.000409	45.0323	37.8271
0.3	15	0.7	17.75	12.676	0.714143	0.000428	49.7503	38.2118
0.3	15	0.8	19.3649	11.6189	0.6	0.000913	49.6101	33.7843
0.3	15	0.9	22.7197	9.90329	0.43589	0.001535	53.0903	29.5922
0.3	15	0.99	39.9372	5.63384	0.141067	0.005019	56.2211	8.96352
0.3	15	0.999	70.9395	3.17172	0.0447102	0.011514	61.7444	1.28492
0.4	15	0.5	16.1185	13.9591	0.866025	0.000285	33.5441	25.2024
0.4	15	0.6	16.7705	13.4164	0.8	0.00029	34.9761	27.313
0.4	15	0.7	17.75	12.676	0.714143	0.000953	35.5522	18.4379
0.4	15	0.8	19.3649	11.6189	0.6	0.000775	32.3268	20.7294
0.4	15	0.9	22.7197	9.90329	0.43589	0.00176	37.9453	15.1408
0.4	15	0.99	39.9372	5.63384	0.141067	0.005079	44.8252	3.47015
0.4	15	0.999	70.9395	3.17172	0.0447102	0.012538	48.4116	0.348624
0.5	15	0.5	16.1185	13.9591	0.866025	0.000314	15.5278	3.20794
0.5	15	0.6	16.7705	13.4164	0.8	0.000744	13.5313	10.2104
0.5	15	0.7	17.75	12.676	0.714143	0.000639	20.4372	12.5966
0.5	15	0.8	19.3649	11.6189	0.6	0.000811	17.0636	12.2378
0.5	15	0.9	22.7197	9.90329	0.43589	0.001458	23.6613	7.6236
0.5	15	0.99	39.9372	5.63384	0.141067	0.004163	27.7807	1.58639
0.5	15	0.999	70.9395	3.17172	0.0447102	0.009048	33.9005	0.21714
0.1	18	0.5	19.3423	16.7509	0.866025	0.000331	80.762	79.0872
0.1	18	0.6	20.1246	16.0997	0.8	0.000182	78.2781	77.926
0.1	18	0.7	21.3	15.2113	0.714143	0.000763	82.9298	74.8674
0.1	18	0.8	23.2379	13.9427	0.6	0.000272	84.2769	75.9244
0.1	18	0.9	27.2637	11.884	0.43589	0.001664	83.2392	68.7401
0.1	18	0.99	47.9247	6.76061	0.141067	0.005492	88.6713	50.1963
0.1	18	0.999	85.1274	3.80606	0.0447102	0.013148	89.1066	10.461
0.2	18	0.5	19.3423	16.7509	0.866025	0.000536	66.4859	56.2389
0.2	18	0.6	20.1246	16.0997	0.8	0.000536	62.4818	61.7403
0.2	18	0.7	21.3	15.2113	0.714143	0.000652	67.7302	52.746
0.2	18	0.8	23.2379	13.9427	0.6	0.000812	66.4398	52.4112
0.2	18	0.9	27.2637	11.884	0.43589	0.001252	70.4074	45.8
0.2	18	0.99	47.9247	6.76061	0.141067	0.006053	76.5182	22.3756
0.2	18	0.999	85.1274	3.80606	0.0447102	0.013265	78.0877	4.57928
0.3	18	0.5	19.3423	16.7509	0.866025	0.000786	47.1517	34.3525
0.3	18	0.6	20.1246	16.0997	0.8	0.000412	47.2928	39.8654
0.3	18	0.7	21.3	15.2113	0.714143	0.00028	50.5109	41.3431
0.3	18	0.8	23.2379	13.9427	0.6	0.001085	46.4835	33.2587
0.3	18	0.9	27.2637	11.884	0.43589	0.001453	53.8111	34.3706
0.3	18	0.99	47.9247	6.76061	0.141067	0.004496	60.386	9.84836
0.3	18	0.999	85.1274	3.80606	0.0447102	0.013419	62.0239	1.42998
0.4	18	0.5	19.3423	16.7509	0.866025	0.000402	29.7441	28.1209
0.4	18	0.6	20.1246	16.0997	0.8	0.000798	28.6603	26.402
0.4	18	0.7	21.3	15.2113	0.714143	0.000291	36.288	23.4979
0.4	18	0.8	23.2379	13.9427	0.6	0.000753	35.0893	10.7257
0.4	18	0.9	27.2637	11.884	0.43589	0.001575	31.5625	14.2088
0.4	18	0.99	47.9247	6.76061	0.141067	0.005567	42.3414	4.68172
0.4	18	0.999	85.1274	3.80606	0.0447102	0.013807	47.3814	0.587288
0.5	18	0.5	19.3423	16.7509	0.866025	0.000858	18.8947	13.4258
0.5	18	0.6	20.1246	16.0997	0.8	0.000553	19.777	11.0758
0.5	18	0.7	21.3	15.2113	0.714143	0.00036	9.19208	12.6829
0.5	18	0.8	23.2379	13.9427	0.6	0.000568	21.885	11.9776
0.5	18	0.9	27.2637	11.884	0.43589	0.001725	21.6019	3.60003
0.5	18	0.99	47.9247	6.76061	0.141067	0.00409	34.6954	1.55095
0.5	18	0.999	85.1274	3.80606	0.0447102	0.011026	37.6614	0.141592
0.1	21	0.5	22.566	19.5427	0.866025	6.5e-05	82.1214	79.5845
0.1	21	0.6	23.4787	18.783	0.8	0.001675	83.2459	80.2527
0.1	21	0.7	24.85	17.7465	0.714143	0.000504	83.1524	77.5983
0.1	21	0.8	27.1109	16.2665	0.6	0.001484	83.4672	73.6933
0.1	21	0.9	31.8076	13.8646	0.43589	0.002186	86.1406	68.5595
0.2	21	0.5	22.566	19.5427	0.866025	0.000152	64.9965	55.7012
0.2	21	0.6	23.4787	18.783	0.8	0.000343	67.0929	58.466
0.2	21	0.7	24.85	17.7465	0.714143	0.00042	65.5183	57.0939
0.2	21	0.8	27.1109	16.2665	0.6	0.000602	65.5287	52.4656
0.2	21	0.9	31.8076	13.8646	0.43589	0.001244	72.153	46.986
0.3	21	0.5	22.566	19.5427	0.866025	0.000509	45.9276	42.6493
0.3	21	0.6	23.4787	18.783	0.8	0.000182	50.7528	44.8635
0.3	21	0.7	24.85	17.7465	0.714143	0.000528	52.0159	38.4041
0.3	21	0.8	27.1109	16.2665	0.6	0.000574	52.1056	41.2257
0.3	21	0.9	31.8076	13.8646	0.43589	0.001347	56.2626	34.9231
0.4	21	0.5	22.566	19.5427	0.866025	0.000433	26.2075	27.208
0.4	21	0.6	23.4787	18.783	0.8	0.000269	31.9091	28.9886
0.4	21	0.7	24.85	17.7465	0.714143	0.000828	31.0674	25.8989
0.4	21	0.8	27.1109	16.2665	0.6	0.000688	37.6587	17.9582
0.4	21	0.9	31.8076	13.8646	0.43589	0.001317	40.9845	17.2192
0.5	21	0.5	22.566	19.5427	0.866025	0.000369	19.3283	12.3833
0.5	21	0.6	23.4787	18.783	0.8	0.00178	16.2117	8.19664
0.5	21	0.7	24.85	17.7465	0.714143	0.000774	20.8253	10.1436
0.5	21	0.8	27.1109	16.2665	0.6	0.000991	14.7274	10.7381
0.5	21	0.9	31.8076	13.8646	0.43589	0.001249	28.9049	5.69013
0.1	9	0.5	9.67113	8.37544	0.866025	0.000193	81.3293	78.6212
0.1	9	0.6	10.0623	8.04984	0.8	0.00028	81.1806	77.3593
0.1	9	0.7	10.65	7.60563	0.714143	0.000422	81.9133	76.4068
0.1	9	0.8	11.6189	6.97137	0.6	0.000786	82.6704	74.0319
0.1	9	0.9	13.6318	5.94198	0.43589	0.001452	84.2308	69.942
0.1	9	0.99	23.9623	3.3803	0.141067	0.004924	87.4239	51.1887
0.1	9	0.999	42.5637	1.90303	0.0447102	0.014208	89.0958	12.5986
0.2	9	0.5	9.67113	8.37544	0.866025	0.000336	61.2848	59.6133
0.2	9	0.6	10.0623	8.04984	0.8	0.000223	62.7794	55.4088
0.2	9	0.7	10.65	7.60563	0.714143	0.000609	65.5242	54.8196
0.2	9	0.8	11.6189	6.97137	0.6	0.000687	66.4453	51.3914
0.2	9	0.9	13.6318	5.94198	0.43589	0.00143	69.6528	46.0578
0.2	9	0.99	23.9623	3.3803	0.141067	0.004856	73.1986	22.2098
0.2	9	0.999	42.5637	1.90303	0.0447102	0.014016	76.4155	4.01489
0.3	9	0.5	9.67113	8.37544	0.866025	0.000206	43.2583	38.4099
0.3	9	0.6	10.0623	8.04984	0.8	0.000462	43.1998	33.2285
0.3	9	0.7	10.65	7.60563	0.714143	0.000445	48.7706	39.1
0.3	9	0.8	11.6189	6.97137	0.6	0.00053	49.6791	32.5733
0.3	9	0.9	13.6318	5.94198	0.43589	0.001452	52.7448	28.2872
0.3	9	0.99	23.9623	3.3803	0.141067	0.004658	58.6282	9.85887
0.3	9	0.999	42.5637	1.90303	0.0447102	0.012573	62.1286	1.19666
0.4	9	0.5	9.67113	8.37544	0.866025	0.000224	31.3236	18.277
0.4	9	0.6	10.0623	8.04984	0.8	0.000526	30.0101	25.706
0.4	9	0.7	10.65	7.60563	0.714143	0.00027	28.3552	19.2049
0.4	9	0.8	11.6189	6.97137	0.6	0.000551	34.4127	20.3297
0.4	9	0.9	13.6318	5.94198	0.43589	0.001223	35.1045	13.509
0.4	9	0.99	23.9623	3.3803	0.141067	0.004148	45.2197	3.88777
0.4	9	0.999	42.5637	1.90303	0.0447102	0.013041	41.8982	0.317456
0.5	9	0.5	9.67113	8.37544	0.866025	0.000273	10.2358	10.78
0.5	9	0.6	10.0623	8.04984	0.8	0.000169	10.0275	9.68531
0.5	9	0.7	10.65	7.60563	0.714143	0.000241	15.7111	9.65011
0.5	9	0.8	11.6189	6.97137	0.6	0.000744	17.1264	8.14054
0.5	9	0.9	13.6318	5.94198	0.43589	0.00116	19.0623	5.2361
0.5	9	0.99	23.9623	3.3803	0.141067	0.004271	25.8178	0.646837
0.5	9	0.999	42.5637	1.90303	0.0447102	0.012037	29.5137	0.244235
0.1	12	0.5	12.8948	11.1673	0.866025	0.000217	80.7983	78.6473
0.1	12	0.6	13.4164	10.7331	0.8	0.000212	80.5715	76.5403
0.1	12	0.7	14.2	10.1408	0.714143	0.000419	81.684	76.9862
0.1	12	0.8	15.4919	9.29516	0.6	0.000933	83.3094	73.1058
0.1	12	0.9	18.1758	7.92263	0.43589	0.001454	84.9155	70.1708
0.1	12	0.99	31.9498	4.50707	0.141067	0.005523	88.0768	47.0085
0.1	12	0.999	56.7516	2.53737	0.0447102	0.012178	88.7766	12.5895
0.2	12	0.5	12.8948	11.1673	0.866025	0.000729	61.56	58.9784
0.2	12	0.6	13.4164	10.7331	0.8	0.000459	65.1238	59.3122
0.2	12	0.7	14.2	10.1408	0.714143	0.000874	61.7586	50.3995
0.2	12	0.8	15.4919	9.29516	0.6	0.000599	64.2925	53.0488
0.2	12	0.9	18.1758	7.92263	0.43589	0.001815	69.182	44.6797
0.2	12	0.99	31.9498	4.50707	0.141067	0.005032	74.2639	20.3249
0.2	12	0.999	56.7516	2.53737	0.0447102	0.013083	76.3374	4.98421
0.3	12	0.5	12.8948	11.1673	0.866025	0.000334	41.355	40.7711
0.3	12	0.6	13.4164	10.7331	0.8	0.000619	45.8166	34.6111
0.3	12	0.7	14.2	10.1408	0.714143	0.000415	45.7559	37.4102
0.3	12	0.8	15.4919	9.29516	0.6	0.000678	50.8777	35.0278
0.3	12	0.9	18.1758	7.92263	0.43589	0.001239	54.8903	21.2893
0.3	12	0.99	31.9498	4.50707	0.141067	0.004911	60.3268	9.26691
0.3	12	0.999	56.7516	2.53737	0.0447102	0.01101	63.4486	1.31874
0.4	12	0.5	12.8948	11.1673	0.866025	0.000316	33.162	25.6027
0.4	12	0.6	13.4164	10.7331	0.8	0.000501	31.4506	22.6544
0.4	12	0.7	14.2	10.1408	0.714143	0.000752	32.6004	21.785
0.4	12	0.8	15.4919	9.29516	0.6	0.000558	32.6819	18.6024
0.4	12	0.9	18.1758	7.92263	0.43589	0.001522	38.2967	11.0829
0.4	12	0.99	31.9498	4.50707	0.141067	0.004929	45.4151	3.92276
0.4	12	0.999	56.7516	2.53737	0.0447102	0.010619	46.7194	0.554291
0.5	12	0.5	12.8948	11.1673	0.866025	0.000388	13.2876	12.3791
0.5	12	0.6	13.4164	10.7331	0.8	0.000318	17.2742	14.2884
0.5	12	0.7	14.2	10.1408	0.714143	0.000888	14.5325	10.47
0.5	12	0.8	15.4919	9.29516	0.6	0.00069	13.9845	8.97139
0.5	12	0.9	18.1758	7.92263	0.43589	0.001745	22.754	3.59827
0.5	12	0.99	31.9498	4.50707	0.141067	0.00552	28.1008	0.755225
0.5	12	0.999	56.7516	2.53737	0.0447102	0.011835	27.7449	0.196268
0.1	15	0.5	16.1185	13.9591	0.866025	0.000237	83.0795	77.1175
0.1	15	0.6	16.7705	13.4164	0.8	0.000167	81.7118	78.934
0.1	15	0.7	17.75	12.676	0.714143	0.000913	82.639	75.7744
0.1	15	0.8	19.3649	11.6189	0.6	0.000828	84.5246	75.2645
0.1	15	0.9	22.7197	9.90329	0.43589	0.001494	84.9232	70.3921
0.1	15	0.99	39.9372	5.63384	0.141067	0.005142	86.7917	52.4917
0.1	15	0.999	70.9395	3.17172	0.0447102	0.012498	89.3047	14.4168
0.2	15	0.5	16.1185	13.9591	0.866025	0.0004	61.9845	61.4721
0.2	15	0.6	16.7705	13.4164	0.8	0.000333	61.1104	58.3272
0.2	15	0.7	17.75	12.676	0.714143	0.000312	66.5413	59.9843
0.2	15	0.8	19.3649	11.6189	0.6	0.000813	64.3228	52.6402
0.2	15	0.9	22.7197	9.90329	0.43589	0.001261	69.1329	44.4713
0.2	15	0.99	39.9372	5.63384	0.141067	0.005444	75.2303	21.7881
0.2	15	0.999	70.9395	3.17172	0.0447102	0.013365	77.0428	3.99225
0.3	15	0.5	16.1185	13.9591	0.866025	0.000156	46.9469	41.3861
0.3	15	0.6	16.7705	13.4164	0.8	0.000349	46.4164	34.8413
0.3	15	0.7	17.75	12.676	0.714143	0.000398	53.173	40.1094
0.3	15	0.8	19.3649	11.6189	0.6	0.000618	51.2606	35.9039
0.3	15	0.9	22.7197	9.90329	0.43589	0.001202	53.206	34.1683
0.3	15	0.99	39.9372	5.63384	0.141067	0.005789	61.9996	8.63624
0.3	15	0.999	70.9395	3.17172	0.0447102	0.01184	64.2166	0.878192
0.4	15	0.5	16.1185	13.9591	0.866025	0.00031	27.5566	26.8431
0.4	15	0.6	16.7705	13.4164	0.8	0.00064	30.1955	22.1247
0.4	15	0.7	17.75	12.676	0.714143	0.000503	28.9551	27.2253
0.4	15	0.8	19.3649	11.6189	0.6	0.000926	35.6922	21.9582
0.4	15	0.9	22.7197	9.90329	0.43589	0.001466	37.33	17.2079
0.4	15	0.99	39.9372	5.63384	0.141067	0.004612	47.7374	3.51585
0.4	15	0.999	70.9395	3.17172	0.0447102	0.009365	44.4754	0.660473
0.5	15	0.5	16.1185	13.9591	0.866025	0.000361	12.15	11.9712
0.5	15	0.6	16.7705	13.4164	0.8	8.9e-05	17.0064	7.8163
0.5	15	0.7	17.75	12.676	0.714143	0.000528	21.3972	8.51065
0.5	15	0.8	19.3649	11.6189	0.6	0.000498	23.6167	10.0061
0.5	15	0.9	22.7197	9.90329	0.43589	0.001432	24.0387	12.0208
0.5	15	0.99	39.9372	5.63384	0.141067	0.004374	31.5963	1.25351
0.5	15	0.999	70.9395	3.17172	0.0447102	0.010833	34.672	0.205818
0.1	18	0.5	19.3423	16.7509	0.866025	0.000537	81.4225	77.2966
0.1	18	0.6	20.1246	16.0997	0.8	0.000361	81.3045	78.1714
0.1	18	0.7	21.3	15.2113	0.714143	0.000398	81.7341	75.9246
0.1	18	0.8	23.2379	13.9427	0.6	0.001639	84.3672	71.529
0.1	18	0.9	27.2637	11.884	0.43589	0.001784	85.4429	69.0375
0.1	18	0.99	47.9247	6.76061	0.141067	0.006183	87.9911	43.227
0.1	18	0.999	85.1274	3.80606	0.0447102	0.013207	89.3846	16.874
0.2	18	0.5	19.3423	16.7509	0.866025	0.000331	62.8407	61.2743
0.2	18	0.6	20.1246	16.0997	0.8	0.000696	66.842	58.4279
0.2	18	0.7	21.3	15.2113	0.714143	0.000577	60.4099	58.1781
0.2	18	0.8	23.2379	13.9427	0.6	0.000692	67.0305	51.8752
0.2	18	0.9	27.2637	11.884	0.43589	0.00175	70.5765	41.4295
0.2	18	0.99	47.9247	6.76061	0.141067	0.004459	76.5451	29.909
0.2	18	0.999	85.1274	3.80606	0.0447102	0.012827	76.9129	4.41975
0.3	18	0.5	19.3423	16.7509	0.866025	0.000382	48.7869	40.2088
0.3	18	0.6	20.1246	16.0997	0.8	0.000543	52.3965	47.6268
0.3	18	0.7	21.3	15.2113	0.714143	0.000515	44.1237	35.2828
0.3	18	0.8	23.2379	13.9427	0.6	0.000706	53.9035	29.6626
0.3	18	0.9	27.2637	11.884	0.43589	0.00158	55.9863	23.3427
0.3	18	0.99	47.9247	6.76061	0.141067	0.005231	61.3747	6.3148
0.3	18	0.999	85.1274	3.80606	0.0447102	0.013932	65.2025	0.962941
0.4	18	0.5	19.3423	16.7509	0.866025	0.000318	24.3002	27.4216
0.4	18	0.6	20.1246	16.0997	0.8	0.000525	32.0041	19.9504
0.4	18	0.7	21.3	15.2113	0.714143	0.000861	33.7257	19.5575
0.4	18	0.8	23.2379	13.9427	0.6	0.001236	29.3329	23.3869
0.4	18	0.9	27.2637	11.884	0.43589	0.001353	37.5931	12.7458
0.4	18	0.99	47.9247	6.76061	0.141067	0.005724	48.7614	4.5898
0.4	18	0.999	85.1274	3.80606	0.0447102	0.014168	47.8674	0.312424
0.5	18	0.5	19.3423	16.7509	0.866025	0.000173	17.0492	14.0908
0.5	18	0.6	20.1246	16.0997	0.8	0.000264	14.9689	17.4734
0.5	18	0.7	21.3	15.2113	0.714143	0.000442	14.8261	12.6598
0.5	18	0.8	23.2379	13.9427	0.6	0.001268	16.2065	8.6615
0.5	18	0.9	27.2637	11.884	0.43589	0.001443	29.0388	3.23254
0.5	18	0.99	47.9247	6.76061	0.141067	0.005088	29.677	0.433209
0.5	18	0.999	85.1274	3.80606	0.0447102	0.014253	37.6389	0.162504
0.1	21	0.5	22.566	19.5427	0.866025	0.001012	81.9903	78.1387
0.1	21	0.6	23.4787	18.783	0.8	0.00028	82.1707	79.2807
0.1	21	0.7	24.85	17.7465	0.714143	0.000571	82.4844	68.0111
0.1	21	0.8	27.1109	16.2665	0.6	0.00071	81.6948	77.6019
0.1	21	0.9	31.8076	13.8646	0.43589	0.001412	85.3204	72.4982
0.2	21	0.5	22.566	19.5427	0.866025	0.000311	57.0364	56.1051
0.2	21	0.6	23.4787	18.783	0.8	0.000568	65.0678	50.789
0.2	21	0.7	24.85	17.7465	0.714143	0.000495	61.3375	53.7347
0.2	21	0.8	27.1109	16.2665	0.6	0.001029	68.058	55.3104
0.2	21	0.9	31.8076	13.8646	0.43589	0.001364	70.7397	44.7193
0.3	21	0.5	22.566	19.5427	0.866025	0.000512	42.8568	34.5237
0.3	21	0.6	23.4787	18.783	0.8	0.000697	50.394	36.9825
0.3	21	0.7	24.85	17.7465	0.714143	0.000494	44.2873	41.18
0.3	21	0.8	27.1109	16.2665	0.6	0.000709	55.4031	36.5499
0.3	21	0.9	31.8076	13.8646	0.43589	0.001546	55.5916	25.5388
0.4	21	0.5	22.566	19.5427	0.866025	0.000228	37.4085	31.4326
0.4	21	0.6	23.4787	18.783	0.8	0.000844	37.6287	30.6667
0.4	21	0.7	24.85	17.7465	0.714143	0.000592	33.3225	21.4327
0.4	21	0.8	27.1109	16.2665	0.6	0.001224	34.9964	18.958
0.4	21	0.9	31.8076	13.8646	0.43589	0.001925	39.1428	20.4005
0.5	21	0.5	22.566	19.5427	0.866025	0.000307	19.1795	15.7964
0.5	21	0.6	23.4787	18.783	0.8	0.001006	16.6424	12.3546
0.5	21	0.7	24.85	17.7465	0.714143	0.000291	16.8065	11.0872
0.5	21	0.8	27.1109	16.2665	0.6	0.000792	21.9451	10.5219
0.5	21	0.9	31.8076	13.8646	0.43589	0.001088	24.6605	8.16967
0.1	9	0.5	9.67113	8.37544	0.866025	0.000267	80.7153	78.1922
0.1	9	0.6	10.0623	8.04984	0.8	0.000185	80.6318	77.2411
0.1	9	0.7	10.65	7.60563	0.714143	0.000586	81.6252	75.6325
0.1	9	0.8	11.6189	6.97137	0.6	0.000833	82.3216	73.9058
0.1	9	0.9	13.6318	5.94198	0.43589	0.001661	84.4654	68.2794
0.1	9	0.99	23.9623	3.3803	0.141067	0.005249	87.3419	46.3452
0.1	9	0.999	42.5637	1.90303	0.0447102	0.013178	88.7519	15.8839
0.2	9	0.5	9.67113	8.37544	0.866025	0.000248	63.1842	59.382
0.2	9	0.6	10.0623	8.04984	0.8	0.000272	60.8526	59.2769
0.2	9	0.7	10.65	7.60563	0.714143	0.000333	63.5124	53.5333
0.2	9	0.8	11.6189	6.97137	0.6	0.000965	65.8044	50.4052
0.2	9	0.9	13.6318	5.94198	0.43589	0.001504	68.3909	46.03
0.2	9	0.99	23.9623	3.3803	0.141067	0.004757	72.8854	21.9722
0.2	9	0.999	42.5637	1.90303	0.0447102	0.013175	76.0634	2.87128
0.3	9	0.5	9.67113	8.37544	0.866025	0.000181	47.2593	39.6594
0.3	9	0.6	10.0623	8.04984	0.8	0.000268	43.8582	39.4943
0.3	9	0.7	10.65	7.60563	0.714143	0.000479	45.2594	38.4813
0.3	9	0.8	11.6189	6.97137	0.6	0.000593	50.7617	32.1659
0.3	9	0.9	13.6318	5.94198	0.43589	0.001481	55.3456	28.5907
0.3	9	0.99	23.9623	3.3803	0.141067	0.00509	58.2132	10.0411
0.3	9	0.999	42.5637	1.90303	0.0447102	0.012334	62.2672	0.702553
0.4	9	0.5	9.67113	8.37544	0.866025	0.000206	22.7486	23.6033
0.4	9	0.6	10.0623	8.04984	0.8	0.000172	23.5458	21.1609
0.4	9	0.7	10.65	7.60563	0.714143	0.000516	31.6068	19.8547
0.4	9	0.8	11.6189	6.97137	0.6	0.00063	35.5656	17.0751
0.4	9	0.9	13.6318	5.94198	0.43589	0.001361	34.6013	15.1029
0.4	9	0.99	23.9623	3.3803	0.141067	0.004908	42.7739	3.62645
0.4	9	0.999	42.5637	1.90303	0.0447102	0.012406	42.6649	0.28077
0.5	9	0.5	9.67113	8.37544	0.866025	0.000451	13.1083	10.8346
0.5	9	0.6	10.0623	8.04984	0.8	0.000313	14.0288	8.52176
0.5	9	0.7	10.65	7.60563	0.714143	0.000467	17.2044	12.4124
0.5	9	0.8	11.6189	6.97137	0.6	0.000511	16.7329	10.5176
0.5	9	0.9	13.6318	5.94198	0.43589	0.001161	21.9585	5.26973
0.5	9	0.99	23.9623	3.3803	0.141067	0.003835	25.7621	1.17501
0.5	9	0.999	42.5637	1.90303	0.0447102	0.011497	31.6051	0.234446
0.1	12	0.5	12.8948	11.1673	0.866025	0.00035	81.4095	75.5944
0.1	12	0.6	13.4164	10.7331	0.8	0.000655	80.9625	77.3004
0.1	12	0.7	14.2	10.1408	0.714143	0.000493	83.2488	77.3401
0.1	12	0.8	15.4919	9.29516	0.6	0.000556	83.295	74.3088
0.1	12	0.9	18.1758	7.92263	0.43589	0.001595	85.0836	71.6868
0.1	12	0.99	31.9498	4.50707	0.141067	0.005761	88.3437	46.8239
0.1	12	0.999	56.7516	2.53737	0.0447102	0.013169	88.5717	15.0317
0.2	12	0.5	12.8948	11.1673	0.866025	0.000242	61.8187	61.0107
0.2	12	0.6	13.4164	10.7331	0.8	0.000361	61.3932	58.7971
0.2	12	0.7	14.2	10.1408	0.714143	0.000467	63.7276	53.9779
0.2	12	0.8	15.4919	9.29516	0.6	0.000773	66.6634	50.6495
0.2	12	0.9	18.1758	7.92263	0.43589	0.001223	69.5534	43.9818
0.2	12	0.99	31.9498	4.50707	0.141067	0.005356	75.1764	20.0216
0.2	12	0.999	56.7516	2.53737	0.0447102	0.012217	77.1684	4.10699
0.3	12	0.5	12.8948	11.1673	0.866025	0.000204	46.5866	40.0453
0.3	12	0.6	13.4164	10.7331	0.8	0.000328	48.155	42.9455
0.3	12	0.7	14.2	10.1408	0.714143	0.000414	49.2107	33.2917
0.3	12	0.8	15.4919	9.29516	0.6	0.00054	50.9047	37.8034
0.3	12	0.9	18.1758	7.92263	0.43589	0.001567	53.9711	28.3145
0.3	12	0.99	31.9498	4.50707	0.141067	0.004988	61.2675	8.85634
0.3	12	0.999	56.7516	2.53737	0.0447102	0.011441	62.3246	1.86418
0.4	12	0.5	12.8948	11.1673	0.866025	0.000229	26.9372	27.5461
0.4	12	0.6	13.4164	10.7331	0.8	0.000407	26.7797	17.646
0.4	12	0.7	14.2	10.1408	0.714143	0.00037	30.7497	20.244
0.4	12	0.8	15.4919	9.29516	0.6	0.000739	37.2968	19.0279
0.4	12	0.9	18.1758	7.92263	0.43589	0.001206	40.2623	15.8179
0.4	12	0.99	31.9498	4.50707	0.141067	0.004989	44.2917	4.62513
0.4	12	0.999	56.7516	2.53737	0.0447102	0.012129	47.0506	0.575586
0.5	12	0.5	12.8948	11.1673	0.866025	0.000266	16.0218	13.6055
0.5	12	0.6	13.4164	10.7331	0.8	0.000127	17.1714	11.7989
0.5	12	0.7	14.2	10.1408	0.714143	0.000384	14.3833	9.01452
0.5	12	0.8	15.4919	9.29516	0.6	0.000609	12.5688	7.73891
0.5	12	0.9	18.1758	7.92263	0.43589	0.001232	19.8972	8.76715
0.5	12	0.99	31.9498	4.50707	0.141067	0.004418	24.2709	1.9096
0.5	12	0.999	56.7516	2.53737	0.0447102	0.011175	31.6548	0.144974
0.1	15	0.5	16.1185	13.9591	0.866025	0.000182	81.1395	78.2955
0.1	15	0.6	16.7705	13.4164	0.8	0.000431	82.3612	79.2929
0.1	15	0.7	17.75	12.676	0.714143	0.000255	82.4663	78.6161
0.1	15	0.8	19.3649	11.6189	0.6	0.000437	82.5812	76.6914
0.1	15	0.9	22.7197	9.90329	0.43589	0.001264	84.4504	71.6801
0.1	15	0.99	39.9372	5.63384	0.141067	0.006125	88.2374	34.0007
0.1	15	0.999	70.9395	3.17172	0.0447102	0.01261	88.8608	17.5253
0.2	15	0.5	16.1185	13.9591	0.866025	0.000555	63.703	59.1011
0.2	15	0.6	16.7705	13.4164	0.8	0.000634	63.9128	55.9329
0.2	15	0.7	17.75	12.676	0.714143	0.000396	63.7171	57.1978
0.2	15	0.8	19.3649	11.6189	0.6	0.000417	67.4449	54.1147
0.2	15	0.9	22.7197	9.90329	0.43589	0.001431	69.364	43.978
0.2	15	0.99	39.9372	5.63384	0.141067	0.00536	75.742	21.8069
0.2	15	0.999	70.9395	3.17172	0.0447102	0.01094	75.9239	3.77278
0.3	15	0.5	16.1185	13.9591	0.866025	0.000563	44.2003	36.974
0.3	15	0.6	16.7705	13.4164	0.8	0.000269	44.1826	40.0303
0.3	15	0.7	17.75	12.676	0.714143	0.000485	51.6426	41.4383
0.3	15	0.8	19.3649	11.6189	0.6	0.00182	49.6366	33.3534
0.3	15	0.9	22.7197	9.90329	0.43589	0.001518	52.749	28.4235
0.3	15	0.99	39.9372	5.63384	0.141067	0.005407	61.0591	7.27681
0.3	15	0.999	70.9395	3.17172	0.0447102	0.011425	63.2572	0.993662
0.4	15	0.5	16.1185	13.9591	0.866025	0.00026	28.8647	25.4459
0.4	15	0.6	16.7705	13.4164	0.8	0.000553	26.5341	23.4554
0.4	15	0.7	17.75	12.676	0.714143	0.00028	34.9252	24.2113
0.4	15	0.8	19.3649	11.6189	0.6	0.000909	26.0755	16.7361
0.4	15	0.9	22.7197	9.90329	0.43589	0.001953	35.7641	16.4094
0.4	15	0.99	39.9372	5.63384	0.141067	0.004926	47.6662	2.72502
0.4	15	0.999	70.9395	3.17172	0.0447102	0.0123	49.8938	1.02929
0.5	15	0.5	16.1185	13.9591	0.866025	0.000353	6.13631	10.3163
0.5	15	0.6	16.7705	13.4164	0.8	0.000207	19.7582	11.3008
0.5	15	0.7	17.75	12.676	0.714143	0.000371	13.6557	8.73758
0.5	15	0.8	19.3649	11.6189	0.6	0.000473	25.7314	9.74348
0.5	15	0.9	22.7197	9.90329	0.43589	0.002164	19.12	5.40639
0.5	15	0.99	39.9372	5.63384	0.141067	0.005229	32.7524	1.06616
0.5	15	0.999	70.9395	3.17172	0.0447102	0.009553	28.4034	0.277675
0.1	18	0.5	19.3423	16.7509	0.866025	0.000217	82.4825	76.1501
0.1	18	0.6	20.1246	16.0997	0.8	0.000512	81.6854	74.4142
0.1	18	0.7	21.3	15.2113	0.714143	0.00054	80.4047	70.4712
0.1	18	0.8	23.2379	13.9427	0.6	0.001045	84.806	71.3297
0.1	18	0.9	27.2637	11.884	0.43589	0.00164	85.7823	68.9967
0.1	18	0.99	47.9247	6.76061	0.141067	0.006229	87.3021	41.2893
0.1	18	0.999	85.1274	3.80606	0.0447102	0.012871	88.94	16.9579
0.2	18	0.5	19.3423	16.7509	0.866025	0.000245	63.1947	55.6481
0.2	18	0.6	20.1246	16.0997	0.8	0.000422	62.9371	57.1854
0.2	18	0.7	21.3	15.2113	0.714143	0.00038	66.7983	58.9653
0.2	18	0.8	23.2379	13.9427	0.6	0.000625	66.1299	55.7362
0.2	18	0.9	27.2637	11.884	0.43589	0.001325	71.9665	46.6104
0.2	18	0.99	47.9247	6.76061	0.141067	0.00525	76.3715	23.803
0.2	18	0.999	85.1274	3.80606	0.0447102	0.011682	77.7367	5.97476
0.3	18	0.5	19.3423	16.7509	0.866025	0.000823	42.2513	37.3254
0.3	18	0.6	20.1246	16.0997	0.8	0.000359	50.3933	42.7145
0.3	18	0.7	21.3	15.2113	0.714143	0.000351	53.3009	40.1029
0.3	18	0.8	23.2379	13.9427	0.6	0.000741	52.3173	33.2867
0.3	18	0.9	27.2637	11.884	0.43589	0.002041	57.2392	22.2802
0.3	18	0.99	47.9247	6.76061	0.141067	0.004567	58.9939	8.08736
0.3	18	0.999	85.1274	3.80606	0.0447102	0.011953	62.8598	1.8458
0.4	18	0.5	19.3423	16.7509	0.866025	0.000389	28.3848	21.9778
0.4	18	0.6	20.1246	16.0997	0.8	0.000378	35.9048	25.9391
0.4	18	0.7	21.3	15.2113	0.714143	0.000705	38.0398	26.2461
0.4	18	0.8	23.2379	13.9427	0.6	0.001166	30.3943	19.7959
0.4	18	0.9	27.2637	11.884	0.43589	0.001068	41.4938	17.5985
0.4	18	0.99	47.9247	6.76061	0.141067	0.004087	46.1764	4.18777
0.4	18	0.999	85.1274	3.80606	0.0447102	0.012672	48.7902	0.345128
0.5	18	0.5	19.3423	16.7509	0.866025	0.000327	17.707	18.0462
0.5	18	0.6	20.1246	16.0997	0.8	0.000225	20.9258	13.3534
0.5	18	0.7	21.3	15.2113	0.714143	0.000594	20.3449	7.48487
0.5	18	0.8	23.2379	13.9427	0.6	0.000884	18.9323	9.55368
0.5	18	0.9	27.2637	11.884	0.43589	0.00151	27.3877	6.57049
0.5	18	0.99	47.9247	6.76061	0.141067	0.005586	36.1702	1.70073
0.5	18	0.999	85.1274	3.80606	0.0447102	0.01178	37.3625	0.090682
0.1	21	0.5	22.566	19.5427	0.866025	0.000306	80.0387	81.9448
0.1	21	0.6	23.4787	18.783	0.8	0.000765	82.611	71.6927
0.1	21	0.7	24.85	17.7465	0.714143	0.000333	83.699	75.8327
0.1	21	0.8	27.1109	16.2665	0.6	0.000452	82.6304	76.5679
0.1	21	0.9	31.8076	13.8646	0.43589	0.002276	84.5617	72.561
0.2	21	0.5	22.566	19.5427	0.866025	0.000338	62.3096	62.553
0.2	21	0.6	23.4787	18.783	0.8	0.00071	62.1706	50.6233
0.2	21	0.7	24.85	17.7465	0.714143	0.000303	63.117	56.299
0.2	21	0.8	27.1109	16.2665	0.6	0.000717	63.6845	49.8387
0.2	21	0.9	31.8076	13.8646	0.43589	0.001942	70.5018	49.9972
0.3	21	0.5	22.566	19.5427	0.866025	0.000949	45.7596	39.972
0.3	21	0.6	23.4787	18.783	0.8	0.000351	48.2699	47.3703
0.3	21	0.7	24.85	17.7465	0.714143	0.000847	47.558	33.1307
0.3	21	0.8	27.1109	16.2665	0.6	0.000626	52.8223	28.3802
0.3	21	0.9	31.8076	13.8646	0.43589	0.001644	56.8773	29.0309
0.4	21	0.5	22.566	19.5427	0.866025	0.000261	30.6034	19.1941
0.4	21	0.6	23.4787	18.783	0.8	0.000557	32.5576	29.0685
0.4	21	0.7	24.85	17.7465	0.714143	0.000701	36.6981	21.6501
0.4	21	0.8	27.1109	16.2665	0.6	0.000982	31.0454	17.012
0.4	21	0.9	31.8076	13.8646	0.43589	0.002253	42.9588	17.5078
0.5	21	0.5	22.566	19.5427	0.866025	0.000664	6.91486	18.3918
0.5	21	0.6	23.4787	18.783	0.8	0.000715	21.9136	14.0889
0.5	21	0.7	24.85	17.7465	0.714143	0.000789	17.4676	9.56067
0.5	21	0.8	27.1109	16.2665	0.6	0.001233	9.62551	8.79197
0.5	21	0.9	31.8076	13.8646	0.43589	0.001752	25.9134	10.6734
0.1	9	0.5	9.67113	8.37544	0.866025	0.00018	80.7806	76.753
0.1	9	0.6	10.0623	8.04984	0.8	0.000312	80.1959	77.3597
0.1	9	0.7	10.65	7.60563	0.714143	0.000383	82.422	78.1792
0.1	9	0.8	11.6189	6.97137	0.6	0.000809	83.9583	72.7783
0.1	9	0.9	13.6318	5.94198	0.43589	0.001357	84.8292	71.2124
0.1	9	0.99	23.9623	3.3803	0.141067	0.005285	87.4548	47.6309
0.1	9	0.999	42.5637	1.90303	0.0447102	0.01368	88.9121	16.5448
0.2	9	0.5	9.67113	8.37544	0.866025	0.000155	63.0592	57.6446
0.2	9	0.6	10.0623	8.04984	0.8	0.000358	61.6076	53.4107
0.2	9	0.7	10.65	7.60563	0.714143	0.000408	64.8965	56.1416
0.2	9	0.8	11.6189	6.97137	0.6	0.000772	66.4637	52.2634
0.2	9	0.9	13.6318	5.94198	0.43589	0.001618	67.8458	46.054
0.2	9	0.99	23.9623	3.3803	0.141067	0.005756	73.7966	22.8724
0.2	9	0.999	42.5637	1.90303	0.0447102	0.013448	76.7501	3.97158
0.3	9	0.5	9.67113	8.37544	0.866025	0.000212	42.1115	40.5471
0.3	9	0.6	10.0623	8.04984	0.8	0.000399	46.6231	38.428
0.3	9	0.7	10.65	7.60563	0.714143	0.000418	45.2603	37.7595
0.3	9	0.8	11.6189	6.97137	0.6	0.000951	52.2745	32.9062
0.3	9	0.9	13.6318	5.94198	0.43589	0.001385	50.3051	27.5286
0.3	9	0.99	23.9623	3.3803	0.141067	0.004433	58.0362	9.36355
0.3	9	0.999	42.5637	1.90303	0.0447102	0.013514	61.5207	0.901996
0.4	9	0.5	9.67113	8.37544	0.866025	0.000164	25.3634	25.2357
0.4	9	0.6	10.0623	8.04984	0.8	0.000444	27.348	21.2168
0.4	9	0.7	10.65	7.60563	0.714143	0.000333	31.8201	19.4176
0.4	9	0.8	11.6189	6.97137	0.6	0.000572	35.7269	18.9909
0.4	9	0.9	13.6318	5.94198	0.43589	0.001465	33.0765	16.9713
0.4	9	0.99	23.9623	3.3803	0.141067	0.004274	40.9477	3.55633
0.4	9	0.999	42.5637	1.90303	0.0447102	0.012049	46.5463	0.373977
0.5	9	0.5	9.67113	8.37544	0.866025	0.000197	14.7085	11.0986
0.5	9	0.6	10.0623	8.04984	0.8	0.000239	11.4631	10.28
0.5	9	0.7	10.65	7.60563	0.714143	0.00048	15.7155	10.311
0.5	9	0.8	11.6189	6.97137	0.6	0.000779	18.3395	6.60442
0.5	9	0.9	13.6318	5.94198	0.43589	0.001695	20.0124	5.4967
0.5	9	0.99	23.9623	3.3803	0.141067	0.003967	27.1127	1.06977
0.5	9	0.999	42.5637	1.90303	0.0447102	0.011583	31.7266	0.185132
0.1	12	0.5	12.8948	11.1673	0.866025	0.000225	80.3633	79.4127
0.1	12	0.6	13.4164	10.7331	0.8	0.000511	79.2724	75.9199
0.1	12	0.7	14.2	10.1408	0.714143	0.000449	81.7601	77.3163
0.1	12	0.8	15.4919	9.29516	0.6	0.000909	84.2036	76.1281
0.1	12	0.9	18.1758	7.92263	0.43589	0.0012	84.0085	70.5948
0.1	12	0.99	31.9498	4.50707	0.141067	0.005689	87.9246	46.8207
0.1	12	0.999	56.7516	2.53737	0.0447102	0.012865	88.3091	14.2152
0.2	12	0.5	12.8948	11.1673	0.866025	0.000348	63.3021	60.4916
0.2	12	0.6	13.4164	10.7331	0.8	0.00045	63.0255	54.7614
0.2	12	0.7	14.2	10.1408	0.714143	0.000532	61.2285	59.221
0.2	12	0.8	15.4919	9.29516	0.6	0.000574	67.3201	55.3586
0.2	12	0.9	18.1758	7.92263	0.43589	0.001516	69.6625	42.4985
0.2	12	0.99	31.9498	4.50707	0.141067	0.005444	74.7249	19.8657
0.2	12	0.999	56.7516	2.53737	0.0447102	0.011913	75.4233	3.19999
0.3	12	0.5	12.8948	11.1673	0.866025	0.000467	45.9829	42.1341
0.3	12	0.6	13.4164	10.7331	0.8	0.000416	46.9186	41.4114
0.3	12	0.7	14.2	10.1408	0.714143	0.000573	45.2052	36.6845
0.3	12	0.8	15.4919	9.29516	0.6	0.001102	47.2418	27.5537
0.3	12	0.9	18.1758	7.92263	0.43589	0.001653	50.7502	25.6027
0.3	12	0.99	31.9498	4.50707	0.141067	0.004714	59.3163	13.1869
0.3	12	0.999	56.7516	2.53737	0.0447102	0.012243	61.3619	1.02483
0.4	12	0.5	12.8948	11.1673	0.866025	0.000264	27.2453	27.2155
0.4	12	0.6	13.4164	10.7331	0.8	0.000344	27.5114	23.9826
0.4	12	0.7	14.2	10.1408	0.714143	0.000469	30.876	23.6681
0.4	12	0.8	15.4919	9.29516	0.6	0.000704	32.1644	20.2191
0.4	12	0.9	18.1758	7.92263	0.43589	0.001655	36.7671	17.9196
0.4	12	0.99	31.9498	4.50707	0.141067	0.005122	45.946	2.80728
0.4	12	0.999	56.7516	2.53737	0.0447102	0.011835	49.6946	0.353316
0.5	12	0.5	12.8948	11.1673	0.866025	0.00016	12.544	13.852
0.5	12	0.6	13.4164	10.7331	0.8	0.000765	15.9015	11.3556
0.5	12	0.7	14.2	10.1408	0.714143	0.000501	17.1672	10.2071
0.5	12	0.8	15.4919	9.29516	0.6	0.000702	18.1413	12.2148
0.5	12	0.9	18.1758	7.92263	0.43589	0.001491	22.8631	7.22287
0.5	12	0.99	31.9498	4.50707	0.141067	0.003852	21.2043	1.8679
0.5	12	0.999	56.7516	2.53737	0.0447102	0.00941	28.6975	0.243156
0.1	15	0.5	16.1185	13.9591	0.866025	0.000433	81.5844	76.6571
0.1	15	0.6	16.7705	13.4164	0.8	0.000493	83.1009	78.1741
0.1	15	0.7	17.75	12.676	0.714143	0.000535	80.9036	76.2215
0.1	15	0.8	19.3649	11.6189	0.6	0.000323	83.2741	76.0681
0.1	15	0.9	22.7197	9.90329	0.43589	0.001695	85.8439	69.749
0.1	15	0.99	39.9372	5.63384	0.141067	0.005492	87.8411	49.1532
0.1	15	0.999	70.9395	3.17172	0.0447102	0.010084	88.7615	17.4371
0.2	15	0.5	16.1185	13.9591	0.866025	0.000243	59.6147	61.6687
0.2	15	0.6	16.7705	13.4164	0.8	0.00011	66.066	56.1094
0.2	15	0.7	17.75	12.676	0.714143	0.000587	64.3751	54.8166
0.2	15	0.8	19.3649	11.6189	0.6	0.000304	66.2625	57.0367
0.2	15	0.9	22.7197	9.90329	0.43589	0.001717	69.5699	46.114
0.2	15	0.99	39.9372	5.63384	0.141067	0.005936	75.16	20.9701
0.2	15	0.999	70.9395	3.17172	0.0447102	0.012238	76.2272	2.406
0.3	15	0.5	16.1185	13.9591	0.866025	0.000376	49.2231	38.4735
0.3	15	0.6	16.7705	13.4164	0.8	0.00018	48.9944	40.6728
0.3	15	0.7	17.75	12.676	0.714143	0.000809	46.2894	38.9314
0.3	15	0.8	19.3649	11.6189	0.6	0.001231	49.3377	33.6117
0.3	15	0.9	22.7197	9.90329	0.43589	0.002171	54.4669	20.6667
0.3	15	0.99	39.9372	5.63384	0.141067	0.005456	59.9108	9.64315
0.3	15	0.999	70.9395	3.17172	0.0447102	0.009303	62.984	1.57048
0.4	15	0.5	16.1185	13.9591	0.866025	0.00019	33.9596	23.8654
0.4	15	0.6	16.7705	13.4164	0.8	0.00097	32.4054	26.3584
0.4	15	0.7	17.75	12.676	0.714143	0.000425	38.6914	21.3848
0.4	15	0.8	19.3649	11.6189	0.6	0.000794	38.0601	21.7454
0.4	15	0.9	22.7197	9.90329	0.43589	0.001431	41.9418	13.5474
0.4	15	0.99	39.9372	5.63384	0.141067	0.004032	46.1839	5.75448
0.4	15	0.999	70.9395	3.17172	0.0447102	0.009842	46.0602	0.488564
0.5	15	0.5	16.1185	13.9591	0.866025	0.000204	20.8217	16.7458
0.5	15	0.6	16.7705	13.4164	0.8	0.000309	11.8174	13.3938
0.5	15	0.7	17.75	12.676	0.714143	0.000526	22.2503	13.9214
0.5	15	0.8	19.3649	11.6189	0.6	0.000911	15.805	12.4465
0.5	15	0.9	22.7197	9.90329	0.43589	0.001188	24.2252	6.80217
0.5	15	0.99	39.9372	5.63384	0.141067	0.004297	30.1371	2.39948
0.5	15	0.999	70.9395	3.17172	0.0447102	0.010454	33.6906	0.245326
0.1	18	0.5	19.3423	16.7509	0.866025	0.000361	81.7971	77.1297
0.1	18	0.6	20.1246	16.0997	0.8	0.00088	81.3899	77.0516
0.1	18	0.7	21.3	15.2113	0.714143	0.000781	82.5901	75.7741
0.1	18	0.8	23.2379	13.9427	0.6	0.000533	84.1035	73.3274
0.1	18	0.9	27.2637	11.884	0.43589	0.001409	86.124	68.0201
0.1	18	0.99	47.9247	6.76061	0.141067	0.006308	88.128	41.5256
0.1	18	0.999	85.1274	3.80606	0.0447102	0.016759	89.523	10.928
0.2	18	0.5	19.3423	16.7509	0.866025	0.000299	61.5747	57.4351
0.2	18	0.6	20.1246	16.0997	0.8	0.000809	65.0488	59.1021
0.2	18	0.7	21.3	15.2113	0.714143	0.000577	64.1812	58.2487
0.2	18	0.8	23.2379	13.9427	0.6	0.000763	67.2611	49.7882
0.2	18	0.9	27.2637	11.884	0.43589	0.00131	64.7954	51.3489
0.2	18	0.99	47.9247	6.76061	0.141067	0.005433	75.1192	24.2377
0.2	18	0.999	85.1274	3.80606	0.0447102	0.011995	77.3924	5.88264
0.3	18	0.5	19.3423	16.7509	0.866025	0.000359	43.3383	42.749
0.3	18	0.6	20.1246	16.0997	0.8	0.000342	50.1874	43.2982
0.3	18	0.7	21.3	15.2113	0.714143	0.000487	46.5423	37.5497
0.3	18	0.8	23.2379	13.9427	0.6	0.000625	52.117	33.4797
0.3	18	0.9	27.2637	11.884	0.43589	0.001569	55.5948	26.7769
0.3	18	0.99	47.9247	6.76061	0.141067	0.006924	59.5176	7.41473
0.3	18	0.999	85.1274	3.80606	0.0447102	0.014252	64.659	2.58478
0.4	18	0.5	19.3423	16.7509	0.866025	0.000812	31.7757	29.7746
0.4	18	0.6	20.1246	16.0997	0.8	0.000289	31.0881	29.8816
0.4	18	0.7	21.3	15.2113	0.714143	0.000585	33.3275	27.1884
0.4	18	0.8	23.2379	13.9427	0.6	0.000457	39.1464	12.3775
0.4	18	0.9	27.2637	11.884	0.43589	0.001222	39.2007	9.15296
0.4	18	0.99	47.9247	6.76061	0.141067	0.00393	40.5766	3.97121
0.4	18	0.999	85.1274	3.80606	0.0447102	0.010903	46.9783	0.494838
0.5	18	0.5	19.3423	16.7509	0.866025	0.000359	2.55899	16.3158
0.5	18	0.6	20.1246	16.0997	0.8	0.001156	18.739	12.6747
0.5	18	0.7	21.3	15.2113	0.714143	0.000495	18.1278	17.0705
0.5	18	0.8	23.2379	13.9427	0.6	0.000748	18.3616	8.93332
0.5	18	0.9	27.2637	11.884	0.43589	0.001319	24.9579	5.50128
0.5	18	0.99	47.9247	6.76061	0.141067	0.005563	31.1217	0.941251
0.5	18	0.999	85.1274	3.80606	0.0447102	0.01172	38.0929	0.198623
0.1	21	0.5	22.566	19.5427	0.866025	0.000423	82.5275	80.0578
0.1	21	0.6	23.4787	18.783	0.8	0.000811	80.7176	79.6575
0.1	21	0.7	24.85	17.7465	0.714143	0.000346	83.1829	77.0709
0.1	21	0.8	27.1109	16.2665	0.6	0.001071	85.2578	75.5325
0.1	21	0.9	31.8076	13.8646	0.43589	0.002251	85.3637	69.4005
0.2	21	0.5	22.566	19.5427	0.866025	0.000359	66.0293	59.4342
0.2	21	0.6	23.4787	18.783	0.8	0.000432	66.7814	57.5994
0.2	21	0.7	24.85	17.7465	0.714143	0.001382	62.5179	55.9052
0.2	21	0.8	27.1109	16.2665	0.6	0.000746	68.9688	46.7311
0.2	21	0.9	31.8076	13.8646	0.43589	0.001962	70.6675	41.0856
0.3	21	0.5	22.566	19.5427	0.866025	0.000757	51.4822	37.6353
0.3	21	0.6	23.4787	18.783	0.8	0.000733	52.2654	35.7085
0.3	21	0.7	24.85	17.7465	0.714143	0.000623	52.9281	39.7302
0.3	21	0.8	27.1109	16.2665	0.6	0.001179	51.6014	42.5098
0.3	21	0.9	31.8076	13.8646	0.43589	0.001851	54.3288	27.0392
0.4	21	0.5	22.566	19.5427	0.866025	0.000786	28.8226	20.7321
0.4	21	0.6	23.4787	18.783	0.8	0.000417	27.1762	24.2504
0.4	21	0.7	24.85	17.7465	0.714143	0.000537	27.9843	30.572
0.4	21	0.8	27.1109	16.2665	0.6	0.000579	39.3071	17.9582
0.4	21	0.9	31.8076	13.8646	0.43589	0.002036	45.8366	16.008
0.5	21	0.5	22.566	19.5427	0.866025	0.002304	15.7741	15.6458
0.5	21	0.6	23.4787	18.783	0.8	0.000383	20.0769	14.3885
0.5	21	0.7	24.85	17.7465	0.714143	0.000552	13.0562	10.743
0.5	21	0.8	27.1109	16.2665	0.6	0.000995	22.6359	9.89359
0.5	21	0.9	31.8076	13.8646	0.43589	0.001305	25.1878	7.84935

## Sheet: Sheet 2
Table S1. Results of all stochastic realizations and averages of these numerically resolved.
This file compiles all the Charge transport efficiency (e_k) results for the orientations parallel and perpendicular to the transport direction.
Φ	R	εcc	a	b	b/a	NORMXj ErrorXY	ek,parallel(%)	ek,perp(%)
0.1	9	0.5	9.67113	8.37544	0.866025	0.000247444	80.5939	78.4486
0.1	9	0.6	10.0623	8.04985	0.8	0.0002631	80.8183	76.8799
0.1	9	0.7	10.65	7.60563	0.714143	0.0004176	81.7113	76.5404
0.1	9	0.8	11.6189	6.97137	0.6	0.0007778	83.2006	73.9352
0.1	9	0.9	13.6318	5.94198	0.43589	0.0014455	84.5394	69.493
0.1	9	0.99	23.9623	3.3803	0.141067	0.0050415	87.4757	46.8859
0.1	9	0.999	42.5637	1.90303	0.0447102	0.0137707	88.8669	14.4002
0.2	9	0.5	9.67113	8.37544	0.866025	0.0002162	61.7418	58.8516
0.2	9	0.6	10.0623	8.04985	0.8	0.0002742	61.8464	56.5964
0.2	9	0.7	10.65	7.60563	0.714143	0.0003962	64.4553	55.5
0.2	9	0.8	11.6189	6.97137	0.6	0.0007898	66.3202	51.6932
0.2	9	0.9	13.6318	5.94198	0.43589	0.0015588	68.935	45.09
0.2	9	0.99	23.9623	3.3803	0.141067	0.0051406	73.6031	21.801
0.2	9	0.999	42.5637	1.90303	0.0447102	0.0134736	76.3757	3.69376
0.3	9	0.5	9.67113	8.37544	0.866025	0.0002269	43.8567	39.4963
0.3	9	0.6	10.0623	8.04985	0.8	0.0003268	44.1705	37.9338
0.3	9	0.7	10.65	7.60563	0.714143	0.0004559	46.7871	36.7129
0.3	9	0.8	11.6189	6.97137	0.6	0.0007114	49.5718	33.2814
0.3	9	0.9	13.6318	5.94198	0.43589	0.0014747	52.6431	26.6974
0.3	9	0.99	23.9623	3.3803	0.141067	0.0049252	58.4479	9.58058
0.3	9	0.999	42.5637	1.90303	0.0447102	0.0131641	61.9638	0.947631
0.4	9	0.5	9.67113	8.37544	0.866025	0.0002508	27.6945	22.3631
0.4	9	0.6	10.0623	8.04985	0.8	0.0002678	26.5123	22.6185
0.4	9	0.7	10.65	7.60563	0.714143	0.0004175	30.3715	20.4087
0.4	9	0.8	11.6189	6.97137	0.6	0.0007399	34.0112	18.3688
0.4	9	0.9	13.6318	5.94198	0.43589	0.0013835	35.9223	14.3689
0.4	9	0.99	23.9623	3.3803	0.141067	0.0045128	42.0741	3.74428
0.4	9	0.999	42.5637	1.90303	0.0447102	0.0123946	44.8676	0.327997
0.5	9	0.5	9.67113	8.37544	0.866025	0.0002682	13.2084	11.762
0.5	9	0.6	10.0623	8.04985	0.8	0.0002539	13.3264	10.2391
0.5	9	0.7	10.65	7.60563	0.714143	0.0003965	15.6621	10.2122
0.5	9	0.8	11.6189	6.97137	0.6	0.0007304	17.4069	7.42403
0.5	9	0.9	13.6318	5.94198	0.43589	0.0013128	19.3329	5.86787
0.5	9	0.99	23.9623	3.3803	0.141067	0.0044413	24.7212	1.08238
0.5	9	0.999	42.5637	1.90303	0.0447102	0.011799	30.3375	0.233543
0.1	12	0.5	12.8948	11.1673	0.866025	0.0002374	80.8152	78.5528
0.1	12	0.6	13.4164	10.7331	0.8	0.0003829	81.1325	77.1735
0.1	12	0.7	14.2	10.1408	0.714143	0.0005616	81.9267	76.0867
0.1	12	0.8	15.4919	9.29516	0.6	0.0007423	83.3532	74.9251
0.1	12	0.9	18.1758	7.92263	0.43589	0.0015682	84.8247	69.5004
0.1	12	0.99	31.9498	4.50707	0.141067	0.0055396	87.972	46.9058
0.1	12	0.999	56.7516	2.53737	0.0447102	0.0123346	88.7139	15.6504
0.2	12	0.5	12.8948	11.1673	0.866025	0.0003567	62.2871	58.8201
0.2	12	0.6	13.4164	10.7331	0.8	0.00044	63.7785	56.8929
0.2	12	0.7	14.2	10.1408	0.714143	0.0004925	63.5549	55.3859
0.2	12	0.8	15.4919	9.29516	0.6	0.0006868	66.1285	51.9351
0.2	12	0.9	18.1758	7.92263	0.43589	0.0016111	69.714	44.6878
0.2	12	0.99	31.9498	4.50707	0.141067	0.0051669	74.475	19.5849
0.2	12	0.999	56.7516	2.53737	0.0447102	0.0121757	76.0116	4.58268
0.3	12	0.5	12.8948	11.1673	0.866025	0.0002922	44.441	40.1732
0.3	12	0.6	13.4164	10.7331	0.8	0.0003757	46.543	38.6444
0.3	12	0.7	14.2	10.1408	0.714143	0.000556	47.7694	36.4079
0.3	12	0.8	15.4919	9.29516	0.6	0.0007347	49.9625	33.723
0.3	12	0.9	18.1758	7.92263	0.43589	0.0015573	53.1395	26.3333
0.3	12	0.99	31.9498	4.50707	0.141067	0.004908	59.7871	9.66188
0.3	12	0.999	56.7516	2.53737	0.0447102	0.0119211	62.2861	1.66461
0.4	12	0.5	12.8948	11.1673	0.866025	0.0002568	28.5431	25.9028
0.4	12	0.6	13.4164	10.7331	0.8	0.0003405	29.0886	22.8001
0.4	12	0.7	14.2	10.1408	0.714143	0.0005453	30.8831	20.3946
0.4	12	0.8	15.4919	9.29516	0.6	0.0006071	33.9176	18.458
0.4	12	0.9	18.1758	7.92263	0.43589	0.0014508	38.2483	14.1583
0.4	12	0.99	31.9498	4.50707	0.141067	0.0051106	44.5975	3.53573
0.4	12	0.999	56.7516	2.53737	0.0447102	0.0111628	47.1996	0.484061
0.5	12	0.5	12.8948	11.1673	0.866025	0.0002588	14.9232	13.1923
0.5	12	0.6	13.4164	10.7331	0.8	0.0004501	16.2774	10.9339
0.5	12	0.7	14.2	10.1408	0.714143	0.0004552	15.6359	10.1492
0.5	12	0.8	15.4919	9.29516	0.6	0.0006028	17.3336	9.2614
0.5	12	0.9	18.1758	7.92263	0.43589	0.0014044	21.3833	5.57922
0.5	12	0.99	31.9498	4.50707	0.141067	0.0046476	27.1871	1.24315
0.5	12	0.999	56.7516	2.53737	0.0447102	0.0112018	30.8947	0.176374
0.1	15	0.5	16.1185	13.9591	0.866025	0.0003162	81.9675	78.2529
0.1	15	0.6	16.7705	13.4164	0.8	0.0003832	81.9466	78.2789
0.1	15	0.7	17.75	12.676	0.714143	0.0005834	82.4906	75.8817
0.1	15	0.8	19.3649	11.6189	0.6	0.0006916	83.4412	75.8091
0.1	15	0.9	22.7197	9.90329	0.43589	0.0016197	85.2561	69.1889
0.1	15	0.99	39.9372	5.63384	0.141067	0.0058503	87.8368	44.2995
0.1	15	0.999	70.9395	3.17172	0.0447102	0.0118732	88.8003	15.4354
0.2	15	0.5	16.1185	13.9591	0.866025	0.0003714	61.778	58.0979
0.2	15	0.6	16.7705	13.4164	0.8	0.0003829	63.9522	58.0757
0.2	15	0.7	17.75	12.676	0.714143	0.0004812	65.4284	55.2623
0.2	15	0.8	19.3649	11.6189	0.6	0.0006023	66.2224	55.3141
0.2	15	0.9	22.7197	9.90329	0.43589	0.0014759	69.6146	46.1746
0.2	15	0.99	39.9372	5.63384	0.141067	0.0054343	74.471	22.2053
0.2	15	0.999	70.9395	3.17172	0.0447102	0.0116296	76.6026	4.72992
0.3	15	0.5	16.1185	13.9591	0.866025	0.0003034	45.0565	39.4416
0.3	15	0.6	16.7705	13.4164	0.8	0.0003465	46.0021	39.8326
0.3	15	0.7	17.75	12.676	0.714143	0.000518	48.0239	38.614
0.3	15	0.8	19.3649	11.6189	0.6	0.0010344	50.3157	33.65
0.3	15	0.9	22.7197	9.90329	0.43589	0.0015519	53.7566	28.5908
0.3	15	0.99	39.9372	5.63384	0.141067	0.0052551	60.5564	9.15931
0.3	15	0.999	70.9395	3.17172	0.0447102	0.0111129	62.4886	1.35812
0.4	15	0.5	16.1185	13.9591	0.866025	0.0004366	31.9468	25.7732
0.4	15	0.6	16.7705	13.4164	0.8	0.000502	30.5425	25.2364
0.4	15	0.7	17.75	12.676	0.714143	0.0006958	33.4533	22.8249
0.4	15	0.8	19.3649	11.6189	0.6	0.0008526	33.8073	20.3477
0.4	15	0.9	22.7197	9.90329	0.43589	0.0015603	37.9825	15.6193
0.4	15	0.99	39.9372	5.63384	0.141067	0.0052158	45.3017	3.49098
0.4	15	0.999	70.9395	3.17172	0.0447102	0.0111623	47.5264	0.496788
0.5	15	0.5	16.1185	13.9591	0.866025	0.0003651	14.8458	11.8553
0.5	15	0.6	16.7705	13.4164	0.8	0.0003727	15.8422	11.6363
0.5	15	0.7	17.75	12.676	0.714143	0.0006189	18.8515	10.733
0.5	15	0.8	19.3649	11.6189	0.6	0.0007787	21.506	9.72457
0.5	15	0.9	22.7197	9.90329	0.43589	0.0015076	22.1013	7.24705
0.5	15	0.99	39.9372	5.63384	0.141067	0.0048161	29.3885	1.18826
0.5	15	0.999	70.9395	3.17172	0.0447102	0.0097309	32.9178	0.195086
0.1	18	0.5	19.3423	16.7509	0.866025	0.0003804	81.3835	77.6704
0.1	18	0.6	20.1246	16.0997	0.8	0.0004499	80.6157	77.814
0.1	18	0.7	21.3	15.2113	0.714143	0.0006306	82.4585	75.1493
0.1	18	0.8	23.2379	13.9427	0.6	0.0009064	83.5719	74.1076
0.1	18	0.9	27.2637	11.884	0.43589	0.0016548	85.0138	69.207
0.1	18	0.99	47.9247	6.76061	0.141067	0.0058762	88.1459	45.9047
0.1	18	0.999	85.1274	3.80606	0.0447102	0.0136672	89.0173	14.4779
0.2	18	0.5	19.3423	16.7509	0.866025	0.0005012	63.4317	58.1059
0.2	18	0.6	20.1246	16.0997	0.8	0.0006147	63.4663	58.2581
0.2	18	0.7	21.3	15.2113	0.714143	0.0005657	65.5535	57.0762
0.2	18	0.8	23.2379	13.9427	0.6	0.0008551	67.7346	51.2302
0.2	18	0.9	27.2637	11.884	0.43589	0.0014928	69.5548	45.7868
0.2	18	0.99	47.9247	6.76061	0.141067	0.0063328	75.7127	20.752
0.2	18	0.999	85.1274	3.80606	0.0447102	0.0126931	77.0687	4.56682
0.3	18	0.5	19.3423	16.7509	0.866025	0.0005476	44.9709	40.2393
0.3	18	0.6	20.1246	16.0997	0.8	0.0004384	47.7927	41.6468
0.3	18	0.7	21.3	15.2113	0.714143	0.0005735	47.6947	38.3351
0.3	18	0.8	23.2379	13.9427	0.6	0.0008558	50.2919	34.9053
0.3	18	0.9	27.2637	11.884	0.43589	0.0016276	55.182	28.0239
0.3	18	0.99	47.9247	6.76061	0.141067	0.0055551	60.0243	9.05226
0.3	18	0.999	85.1274	3.80606	0.0447102	0.0129975	63.811	1.35962
0.4	18	0.5	19.3423	16.7509	0.866025	0.0004773	30.5335	27.1215
0.4	18	0.6	20.1246	16.0997	0.8	0.0004364	29.2467	25.1352
0.4	18	0.7	21.3	15.2113	0.714143	0.0005925	33.4489	23.7951
0.4	18	0.8	23.2379	13.9427	0.6	0.0008727	33.7752	18.3973
0.4	18	0.9	27.2637	11.884	0.43589	0.00124	37.2759	15.0715
0.4	18	0.99	47.9247	6.76061	0.141067	0.0050833	45.0081	4.71599
0.4	18	0.999	85.1274	3.80606	0.0447102	0.0124651	49.6016	0.46126
0.5	18	0.5	19.3423	16.7509	0.866025	0.0003765	15.8171	13.9131
0.5	18	0.6	20.1246	16.0997	0.8	0.0004318	15.6499	12.0188
0.5	18	0.7	21.3	15.2113	0.714143	0.0005175	18.0762	12.6976
0.5	18	0.8	23.2379	13.9427	0.6	0.0008502	18.8433	10.3317
0.5	18	0.9	27.2637	11.884	0.43589	0.001443	24.853	6.15988
0.5	18	0.99	47.9247	6.76061	0.141067	0.0052507	29.81	1.50957
0.5	18	0.999	85.1274	3.80606	0.0447102	0.0118488	36.7292	0.196493
0.1	21	0.5	22.566	19.5427	0.866025	0.0005497	80.1598	78.9833
0.1	21	0.6	23.4787	18.783	0.8	0.0007947	81.1779	77.8675
0.1	21	0.7	24.85	17.7465	0.714143	0.000529	82.2106	75.8355
0.1	21	0.8	27.1109	16.2665	0.6	0.0009439	82.5228	76.3242
0.1	21	0.9	31.8076	13.8646	0.43589	0.0018059	83.9998	69.414
0.2	21	0.5	22.566	19.5427	0.866025	0.00031	62.1191	56.7499
0.2	21	0.6	23.4787	18.783	0.8	0.00049	64.9737	56.9513
0.2	21	0.7	24.85	17.7465	0.714143	0.0006027	65.1123	55.6178
0.2	21	0.8	27.1109	16.2665	0.6	0.0009032	65.1006	50.8929
0.2	21	0.9	31.8076	13.8646	0.43589	0.002094	67.997	45.0525
0.3	21	0.5	22.566	19.5427	0.866025	0.0004847	44.8313	41.5713
0.3	21	0.6	23.4787	18.783	0.8	0.0005897	48.2521	40.2493
0.3	21	0.7	24.85	17.7465	0.714143	0.0007952	47.9252	39.2095
0.3	21	0.8	27.1109	16.2665	0.6	0.0007817	49.5437	37.0515
0.3	21	0.9	31.8076	13.8646	0.43589	0.0014315	52.9016	29.481
0.4	21	0.5	22.566	19.5427	0.866025	0.0004004	29.3415	25.8858
0.4	21	0.6	23.4787	18.783	0.8	0.0004718	32.767	27.2384
0.4	21	0.7	24.85	17.7465	0.714143	0.000602	31.2252	23.785
0.4	21	0.8	27.1109	16.2665	0.6	0.0009247	34.0182	19.7778
0.4	21	0.9	31.8076	13.8646	0.43589	0.001752	38.1029	15.2182
0.5	21	0.5	22.566	19.5427	0.866025	0.0005355	17.3459	15.452
0.5	21	0.6	23.4787	18.783	0.8	0.0009362	17.9799	13.8384
0.5	21	0.7	24.85	17.7465	0.714143	0.0006446	16.934	11.7962
0.5	21	0.8	27.1109	16.2665	0.6	0.0008707	20.0974	9.31355
0.5	21	0.9	31.8076	13.8646	0.43589	0.0013998	23.6303	8.23685

## Sheet: S1 b--R PIXELS
POROSIDADESTUDIADA	RADIO_ESFERA_1	Excentricidad	a_elipse	b/R	ErrorIxy0	ErrorXjCoNORM	Ixybarr	XjCoNORMbarr	EFFFF_NAFION	b/R													18	pixeles	0.02	um
0.1	9	0.5	9.67113	0.930605	1.71e-05	0.0002328	0.997875	0.999764	80.5939	0.930605				Φ
0.1	9	0.6	10.0623	0.894427	2.29e-05	0.0003139	0.997175	0.999687	80.8183	0.894427
0.1	9	0.7	10.65	0.84507	3.22e-05	0.0004421	0.996299	0.99959	81.7113	0.84507
0.1	9	0.8	11.6189	0.774597	5.88e-05	0.0008047	0.992953	0.999219	83.2006	0.774597
0.1	9	0.9	13.6318	0.66022	0.0001171	0.0016026	0.98532	0.998373	84.5394	0.66022
0.1	9	0.99	23.9623	0.375589	0.0003765	0.0051602	0.955063	0.995014	87.4757	0.375589
0.1	9	0.999	42.5637	0.211448	0.00101	0.0138327	0.876058	0.986251	88.8669	0.211448
0.2	9	0.5	9.67113	0.930605	5.07e-05	0.0002064	0.998061	0.999799	61.7418	0.930605
0.2	9	0.6	10.0623	0.894427	6.03e-05	0.0002606	0.997679	0.999743	61.8464	0.894427
0.2	9	0.7	10.65	0.84507	0.0001034	0.0004477	0.996026	0.99956	64.4553	0.84507
0.2	9	0.8	11.6189	0.774597	0.0001668	0.0007221	0.993651	0.999296	66.3202	0.774597
0.2	9	0.9	13.6318	0.66022	0.0003422	0.0014825	0.986836	0.998541	68.935	0.66022
0.2	9	0.99	23.9623	0.375589	0.0011435	0.0049567	0.954939	0.995	73.6031	0.375589
0.2	9	0.999	42.5637	0.211448	0.0031238	0.0135365	0.878192	0.986487	76.3757	0.211448
0.3	9	0.5	9.67113	0.930605	0.0001154	0.0002588	0.997433	0.999747	43.8567	0.930605
0.3	9	0.6	10.0623	0.894427	0.0001064	0.000267	0.997595	0.999734	44.1705	0.894427
0.3	9	0.7	10.65	0.84507	0.0001576	0.0003958	0.996425	0.999604	46.7871	0.84507
0.3	9	0.8	11.6189	0.774597	0.0002902	0.0007293	0.993483	0.999278	49.5718	0.774597																												φ
0.3	9	0.9	13.6318	0.66022	0.0005438	0.0013664	0.987851	0.998653	52.6431	0.66022
0.3	9	0.99	23.9623	0.375589	0.0018515	0.0046585	0.958102	0.995351	58.4479	0.375589
0.3	9	0.999	42.5637	0.211448	0.0052065	0.0130974	0.882238	0.986936	61.9638	0.211448
0.4	9	0.5	9.67113	0.930605	0.0001565	0.0002591	0.997312	0.999744	27.6945	0.930605
0.4	9	0.6	10.0623	0.894427	0.0001304	0.0002503	0.997697	0.999746	26.5123	0.894427
0.4	9	0.7	10.65	0.84507	0.00019	0.0003654	0.99672	0.999637	30.3715	0.84507
0.4	9	0.8	11.6189	0.774597	0.0003922	0.0007552	0.993342	0.999262	34.0112	0.774597
0.4	9	0.9	13.6318	0.66022	0.0007153	0.0013767	0.987637	0.99863	35.9223	0.66022
0.4	9	0.99	23.9623	0.375589	0.0023516	0.00453	0.958982	0.995449	42.0741	0.375589
0.4	9	0.999	42.5637	0.211448	0.0064111	0.0123467	0.889552	0.987748	44.8676	0.211448
0.5	9	0.5	9.67113	0.930605	0.0001699	0.0002517	0.997306	0.999751	13.2084	0.930605
0.5	9	0.6	10.0623	0.894427	0.0001376	0.0002433	0.997843	0.999762	13.3264	0.894427
0.5	9	0.7	10.65	0.84507	0.0002222	0.0003938	0.996536	0.999616	15.6621	0.84507
0.5	9	0.8	11.6189	0.774597	0.000457	0.0008108	0.992759	0.999197	17.4069	0.774597
0.5	9	0.9	13.6318	0.66022	0.000698	0.0012371	0.988984	0.99878	19.3329	0.66022
0.5	9	0.99	23.9623	0.375589	0.0024218	0.0043	0.961104	0.995684	24.7212	0.375589
0.5	9	0.999	42.5637	0.211448	0.0067494	0.0119797	0.892255	0.988048	30.3375	0.211448
0.1	12	0.5	12.8948	0.930605	6.95e-05	0.0003747	0.991834	0.999633	80.8152	0.930605
0.1	12	0.6	13.4164	0.894427	4.22e-05	0.0004289	0.99492	0.99958	81.1325	0.894427
0.1	12	0.7	14.2	0.84507	4.26e-05	0.0004371	0.99496	0.999582	81.9267	0.84507
0.1	12	0.8	15.4919	0.774597	8.05e-05	0.0008243	0.990447	0.999206	83.3532	0.774597
0.1	12	0.9	18.1758	0.66022	0.0001559	0.0016018	0.981425	0.998456	84.8247	0.66022
0.1	12	0.99	31.9498	0.375589	0.0005201	0.0053426	0.937081	0.994764	87.972	0.375589
0.1	12	0.999	56.7516	0.211448	0.0012228	0.012556	0.853036	0.987777	88.7139	0.211448
0.2	12	0.5	12.8948	0.930605	0.000115	0.0003599	0.995532	0.999644	62.2871	0.930605
0.2	12	0.6	13.4164	0.894427	0.0001132	0.0003669	0.995624	0.999637	63.7785	0.894427
0.2	12	0.7	14.2	0.84507	0.0001474	0.0004781	0.994278	0.999525	63.5549	0.84507
0.2	12	0.8	15.4919	0.774597	0.0002199	0.0007135	0.991399	0.999286	66.1285	0.774597
0.2	12	0.9	18.1758	0.66022	0.0005042	0.0016381	0.980776	0.998401	69.714	0.66022
0.2	12	0.99	31.9498	0.375589	0.0016032	0.005211	0.938167	0.994855	74.475	0.375589
0.2	12	0.999	56.7516	0.211448	0.0036163	0.0117476	0.861038	0.988443	76.0116	0.211448
0.3	12	0.5	12.8948	0.930605	0.0001767	0.0003044	0.996067	0.999702	44.441	0.930605
0.3	12	0.6	13.4164	0.894427	0.0002477	0.0004666	0.994359	0.999532	46.543	0.894427
0.3	12	0.7	14.2	0.84507	0.0002308	0.0004336	0.994796	0.999568	47.7694	0.84507
0.3	12	0.8	15.4919	0.774597	0.0004174	0.0007862	0.990623	0.999221	49.9625	0.774597
0.3	12	0.9	18.1758	0.66022	0.0007856	0.0014811	0.982544	0.998549	53.1395	0.66022
0.3	12	0.99	31.9498	0.375589	0.0026946	0.0050847	0.939659	0.994978	59.7871	0.375589
0.3	12	0.999	56.7516	0.211448	0.0064664	0.012196	0.85441	0.987891	62.2861	0.211448
0.4	12	0.5	12.8948	0.930605	0.0002922	0.0003812	0.994935	0.99962	28.5431	0.930605
0.4	12	0.6	13.4164	0.894427	0.0003429	0.000494	0.994071	0.999508	29.0886	0.894427
0.4	12	0.7	14.2	0.84507	0.0003715	0.0005351	0.99355	0.999465	30.8831	0.84507
0.4	12	0.8	15.4919	0.774597	0.0004745	0.0006839	0.991689	0.99931	33.9176	0.774597
0.4	12	0.9	18.1758	0.66022	0.0010626	0.0015343	0.981663	0.998475	38.2483	0.66022
0.4	12	0.99	31.9498	0.375589	0.0034655	0.0050065	0.939545	0.994969	44.5975	0.375589
0.4	12	0.999	56.7516	0.211448	0.0075906	0.0109589	0.86896	0.989103	47.1996	0.211448
0.5	12	0.5	12.8948	0.930605	0.0002635	0.0003053	0.995774	0.999694	14.9232	0.930605
0.5	12	0.6	13.4164	0.894427	0.0002787	0.0003704	0.995502	0.999627	16.2774	0.894427
0.5	12	0.7	14.2	0.84507	0.0003269	0.0004341	0.994759	0.999565	15.6359	0.84507
0.5	12	0.8	15.4919	0.774597	0.0004677	0.0006216	0.992575	0.999383	17.3336	0.774597
0.5	12	0.9	18.1758	0.66022	0.0010523	0.0014001	0.983857	0.998657	21.3833	0.66022
0.5	12	0.99	31.9498	0.375589	0.0034174	0.0045502	0.946219	0.995524	27.1871	0.375589
0.5	12	0.999	56.7516	0.211448	0.0081259	0.0108136	0.866608	0.988906	30.8947	0.211448
0.1	15	0.5	16.1185	0.930605	8.31e-05	0.000353	0.990061	0.999646	81.9675	0.930605
0.1	15	0.6	16.7705	0.894427	5.48e-05	0.0004483	0.993251	0.999553	81.9466	0.894427
0.1	15	0.7	17.75	0.84507	6.77e-05	0.0005555	0.991672	0.999447	82.4906	0.84507
0.1	15	0.8	19.3649	0.774597	9.31e-05	0.000764	0.988776	0.999254	83.4412	0.774597
0.1	15	0.9	22.7197	0.66022	0.000212	0.0017408	0.974262	0.998288	85.2561	0.66022
0.1	15	0.99	39.9372	0.375589	0.0006871	0.0056468	0.915342	0.994364	87.8368	0.375589
0.1	15	0.999	70.9395	0.211448	0.0014797	0.0121522	0.822929	0.988221	88.8003	0.211448
0.2	15	0.5	16.1185	0.930605	0.0001526	0.0003826	0.99403	0.999619	61.778	0.930605
0.2	15	0.6	16.7705	0.894427	0.0001901	0.0004931	0.992595	0.999508	63.9522	0.894427
0.2	15	0.7	17.75	0.84507	0.0002106	0.0005464	0.991975	0.999467	65.4284	0.84507
0.2	15	0.8	19.3649	0.774597	0.0003692	0.0009591	0.985686	0.999048	66.2224	0.774597
0.2	15	0.9	22.7197	0.66022	0.0006153	0.0015977	0.976508	0.998438	69.6146	0.66022
0.2	15	0.99	39.9372	0.375589	0.0021507	0.0055934	0.917334	0.994496	74.471	0.375589
0.2	15	0.999	70.9395	0.211448	0.0044225	0.0114909	0.826566	0.988464	76.6026	0.211448
0.3	15	0.5	16.1185	0.930605	0.0003599	0.0005145	0.991923	0.999492	45.0565	0.930605
0.3	15	0.6	16.7705	0.894427	0.0002799	0.0004205	0.993812	0.99959	46.0021	0.894427
0.3	15	0.7	17.75	0.84507	0.0004377	0.0006597	0.99018	0.999347	48.0239	0.84507
0.3	15	0.8	19.3649	0.774597	0.0005774	0.0008695	0.987071	0.999141	50.3157	0.774597
0.3	15	0.9	22.7197	0.66022	0.0010335	0.0015582	0.976733	0.998453	53.7566	0.66022
0.3	15	0.99	39.9372	0.375589	0.0034066	0.0051425	0.923792	0.994927	60.5564	0.375589
0.3	15	0.999	70.9395	0.211448	0.0077015	0.0116184	0.826589	0.988463	62.4886	0.211448
0.4	15	0.5	16.1185	0.930605	0.0003746	0.0003928	0.993518	0.999609	31.9468	0.930605
0.4	15	0.6	16.7705	0.894427	0.0003698	0.0004258	0.993702	0.999582	30.5425	0.894427
0.4	15	0.7	17.75	0.84507	0.000512	0.0005906	0.99121	0.999416	33.4533	0.84507
0.4	15	0.8	19.3649	0.774597	0.0006431	0.0007414	0.988873	0.999261	33.8073	0.774597
0.4	15	0.9	22.7197	0.66022	0.0011756	0.001357	0.979876	0.998662	37.9825	0.66022
0.4	15	0.99	39.9372	0.375589	0.0044002	0.0050864	0.924366	0.994964	45.3017	0.375589
0.4	15	0.999	70.9395	0.211448	0.0091909	0.0106138	0.838048	0.989227	47.5264	0.211448
0.5	15	0.5	16.1185	0.930605	0.0005253	0.0005149	0.991529	0.999481	14.8458	0.930605
0.5	15	0.6	16.7705	0.894427	0.0003568	0.0003779	0.994324	0.999624	15.8422	0.894427
0.5	15	0.7	17.75	0.84507	0.0004585	0.0004872	0.992608	0.999509	18.8515	0.84507
0.5	15	0.8	19.3649	0.774597	0.000758	0.0008062	0.987931	0.999197	21.506	0.774597
0.5	15	0.9	22.7197	0.66022	0.001315	0.0013991	0.979133	0.998613	22.1013	0.66022
0.5	15	0.99	39.9372	0.375589	0.0045966	0.0048964	0.927709	0.995187	29.3885	0.375589
0.5	15	0.999	70.9395	0.211448	0.0096262	0.010245	0.846881	0.989815	32.9178	0.211448
0.1	18	0.5	19.3423	0.930605	0.0001375	0.0006168	0.984382	0.999417	81.3835	0.930605
0.1	18	0.6	20.1246	0.894427	7.04e-05	0.0004784	0.991748	0.999546	80.6157	0.894427
0.1	18	0.7	21.3	0.84507	8.96e-05	0.000612	0.989248	0.999405	82.4585	0.84507
0.1	18	0.8	23.2379	0.774597	0.00014	0.0009587	0.982828	0.999049	83.5719	0.774597
0.1	18	0.9	27.2637	0.66022	0.0002879	0.001969	0.964321	0.998022	85.0138	0.66022
0.1	18	0.99	47.9247	0.375589	0.0009059	0.0062038	0.893269	0.99408	88.1459	0.375589
0.1	18	0.999	85.1274	0.211448	0.0019527	0.0133646	0.760213	0.986708	89.0173	0.211448
0.2	18	0.5	19.3423	0.930605	0.0001844	0.0003828	0.992836	0.999621	63.4317	0.930605
0.2	18	0.6	20.1246	0.894427	0.0002069	0.000447	0.99194	0.999554	63.4663	0.894427
0.2	18	0.7	21.3	0.84507	0.0003366	0.0007284	0.987073	0.999284	65.5535	0.84507
0.2	18	0.8	23.2379	0.774597	0.0003784	0.0008176	0.985371	0.999191	67.7346	0.774597
0.2	18	0.9	27.2637	0.66022	0.0006919	0.0014978	0.973766	0.998546	69.5548	0.66022
0.2	18	0.99	47.9247	0.375589	0.0026583	0.0057619	0.896896	0.994279	75.7127	0.375589
0.2	18	0.999	85.1274	0.211448	0.0061849	0.0133952	0.759112	0.986644	77.0687	0.211448
0.3	18	0.5	19.3423	0.930605	0.0004293	0.0005054	0.99032	0.999499	44.9709	0.930605
0.3	18	0.6	20.1246	0.894427	0.0004285	0.0005374	0.990395	0.999469	47.7927	0.894427
0.3	18	0.7	21.3	0.84507	0.0005263	0.0006604	0.987856	0.999328	47.6947	0.84507
0.3	18	0.8	23.2379	0.774597	0.0006069	0.0007613	0.986221	0.999238	50.2919	0.774597
0.3	18	0.9	27.2637	0.66022	0.0013036	0.0016384	0.970545	0.998367	55.182	0.66022
0.3	18	0.99	47.9247	0.375589	0.0044005	0.0055358	0.902382	0.994584	60.0243	0.375589
0.3	18	0.999	85.1274	0.211448	0.0105035	0.0132054	0.762935	0.986856	63.811	0.211448
0.4	18	0.5	19.3423	0.930605	0.0004835	0.0004194	0.991698	0.999586	30.5335	0.930605
0.4	18	0.6	20.1246	0.894427	0.0004474	0.0004293	0.992335	0.999576	29.2467	0.894427
0.4	18	0.7	21.3	0.84507	0.0005008	0.0004808	0.991408	0.999525	33.4489	0.84507
0.4	18	0.8	23.2379	0.774597	0.000853	0.0008204	0.985121	0.999176	33.7752	0.774597
0.4	18	0.9	27.2637	0.66022	0.0016934	0.0016294	0.971055	0.998396	37.2759	0.66022
0.4	18	0.99	47.9247	0.375589	0.0053959	0.0051967	0.907449	0.994866	45.0081	0.375589
0.4	18	0.999	85.1274	0.211448	0.0132087	0.0127152	0.775573	0.987556	49.6016	0.211448
0.5	18	0.5	19.3423	0.930605	0.0006174	0.0004935	0.990241	0.999513	15.8171	0.930605
0.5	18	0.6	20.1246	0.894427	0.0004527	0.0003999	0.992975	0.999612	15.6499	0.894427
0.5	18	0.7	21.3	0.84507	0.0005771	0.000511	0.990881	0.999495	18.0762	0.84507
0.5	18	0.8	23.2379	0.774597	0.0008369	0.0007413	0.98678	0.999268	18.8433	0.774597
0.5	18	0.9	27.2637	0.66022	0.0015415	0.0013668	0.975858	0.998662	24.853	0.66022
0.5	18	0.99	47.9247	0.375589	0.0056313	0.0049991	0.911454	0.995087	29.81	0.375589
0.5	18	0.999	85.1274	0.211448	0.0134142	0.0118998	0.788939	0.988298	36.7292	0.211448
0.1	21	0.5	22.566	0.930605	0.0001569	0.0005337	0.981552	0.999471	80.1598	0.930605
0.1	21	0.6	23.4787	0.894427	9.64e-05	0.0005619	0.988296	0.999447	81.1779	0.894427
0.1	21	0.7	24.85	0.84507	0.00011	0.0006437	0.987164	0.999391	82.2106	0.84507
0.1	21	0.8	27.1109	0.774597	0.0001994	0.001169	0.976991	0.998907	82.5228	0.774597
0.1	21	0.9	31.8076	0.66022	0.0003156	0.0018499	0.962074	0.9982	83.9998	0.66022
0.1	21	0.99	55.9121	0.375589	0.0011404	0.0066943	0.85966	0.993326	83.9607	0.375589
0.1	21	0.999	99.3153	0.211448	0.0022191	0.0130143	0.727982	0.987078	82.0186	0.211448
0.2	21	0.5	22.566	0.930605	0.0002541	0.0004554	0.990069	0.999546	62.1191	0.930605
0.2	21	0.6	23.4787	0.894427	0.000285	0.0005279	0.988877	0.999473	64.9737	0.894427
0.2	21	0.7	24.85	0.84507	0.0004069	0.0007544	0.984289	0.999254	65.1123	0.84507
0.2	21	0.8	27.1109	0.774597	0.0004898	0.0009074	0.98138	0.999117	65.1006	0.774597
0.2	21	0.9	31.8076	0.66022	0.0009427	0.0017494	0.963654	0.998273	67.997	0.66022
0.2	21	0.99	55.9121	0.375589	0.003101	0.0057595	0.882086	0.994393	69.8904	0.375589
0.2	21	0.999	99.3153	0.211448	0.0071446	0.0132624	0.721058	0.986745	69.8145	0.211448
0.3	21	0.5	22.566	0.930605	0.0004881	0.0004918	0.989073	0.999516	44.8313	0.930605
0.3	21	0.6	23.4787	0.894427	0.0008585	0.0009245	0.980527	0.999075	48.2521	0.894427
0.3	21	0.7	24.85	0.84507	0.0007062	0.000758	0.983939	0.99924	47.9252	0.84507
0.3	21	0.8	27.1109	0.774597	0.0007303	0.0007848	0.983714	0.999228	49.5437	0.774597
0.3	21	0.9	31.8076	0.66022	0.0014856	0.0016003	0.966495	0.998408	52.9016	0.66022
0.3	21	0.99	55.9121	0.375589	0.0052019	0.0056095	0.884451	0.994505	56.373	0.375589
0.3	21	0.999	99.3153	0.211448	0.0113972	0.01228	0.738541	0.987576	57.8648	0.211448
0.4	21	0.5	22.566	0.930605	0.0005764	0.0004324	0.990136	0.999574	29.3415	0.930605
0.4	21	0.6	23.4787	0.894427	0.0005015	0.0004122	0.991615	0.999603	32.767	0.894427
0.4	21	0.7	24.85	0.84507	0.0007985	0.0006581	0.986343	0.999352	31.2252	0.84507
0.4	21	0.8	27.1109	0.774597	0.0009772	0.0008047	0.983066	0.999197	34.0182	0.774597
0.4	21	0.9	31.8076	0.66022	0.0017759	0.0014644	0.969322	0.998543	38.1029	0.66022
0.4	21	0.99	55.9121	0.375589	0.0064733	0.0053447	0.88867	0.994706	41.8048	0.375589
0.4	21	0.999	99.3153	0.211448	0.0141358	0.0116609	0.76097	0.988643	45.3598	0.211448
0.5	21	0.5	22.566	0.930605	0.0005525	0.0003698	0.991119	0.999629	17.3459	0.930605
0.5	21	0.6	23.4787	0.894427	0.0007212	0.0005474	0.988428	0.999451	17.9799	0.894427
0.5	21	0.7	24.85	0.84507	0.0007267	0.0005512	0.988261	0.999444	16.934	0.84507
0.5	21	0.8	27.1109	0.774597	0.0011079	0.0008415	0.982411	0.999165	20.0974	0.774597
0.5	21	0.9	31.8076	0.66022	0.0018852	0.0014323	0.970138	0.998582	23.6303	0.66022
0.5	21	0.99	55.9121	0.375589	0.0064038	0.0048723	0.898569	0.995177	28.6696	0.375589
0.5	21	0.999	99.3153	0.211448	0.014617	0.0111134	0.766207	0.98889	33.6614	0.211448

## Sheet: S2 b--R PIXELS 
POROSIDADESTUDIADA	RADIO_ESFERA_1	Excentricidad	a_elipse	b/R	ErrorIxy0	ErrorXjCoNORM	Ixybarr	XjCoNORMbarr	EFFFF_NAFION	b/R													18	pixeles	0.02	um
0.1	9	0.5	9.67113	0.930605	1.83e-05	0.0002519	0.99779	0.999754	78.4486	0.930605				Φ
0.1	9	0.6	10.0623	0.894427	1.92e-05	0.0002631	0.997694	0.999745	76.8799	0.894427
0.1	9	0.7	10.65	0.84507	3.06e-05	0.0004176	0.996216	0.999581	76.5404	0.84507
0.1	9	0.8	11.6189	0.774597	5.68e-05	0.0007778	0.993119	0.999237	73.9352	0.774597
0.1	9	0.9	13.6318	0.66022	0.0001055	0.0014455	0.987746	0.998642	69.493	0.66022
0.1	9	0.99	23.9623	0.375589	0.000368	0.0050415	0.954752	0.994979	46.8859	0.375589
0.1	9	0.999	42.5637	0.211448	0.0010053	0.0137707	0.877043	0.98636	14.4002	0.211448
0.2	9	0.5	9.67113	0.930605	5.32e-05	0.0002162	0.99794	0.999786	58.8516	0.930605
0.2	9	0.6	10.0623	0.894427	6.34e-05	0.0002742	0.997527	0.999726	56.5964	0.894427
0.2	9	0.7	10.65	0.84507	9.16e-05	0.0003962	0.996509	0.999613	55.5	0.84507
0.2	9	0.8	11.6189	0.774597	0.0001825	0.0007898	0.992916	0.999215	51.6932	0.774597
0.2	9	0.9	13.6318	0.66022	0.0003599	0.0015588	0.986396	0.998492	45.09	0.66022
0.2	9	0.99	23.9623	0.375589	0.001186	0.0051406	0.953838	0.994878	21.801	0.375589
0.2	9	0.999	42.5637	0.211448	0.0031094	0.0134736	0.880098	0.9867	3.69376	0.211448
0.3	9	0.5	9.67113	0.930605	0.0001027	0.0002269	0.997692	0.999775	39.4963	0.930605
0.3	9	0.6	10.0623	0.894427	0.0001302	0.0003268	0.997045	0.999673	37.9338	0.894427
0.3	9	0.7	10.65	0.84507	0.0001816	0.0004559	0.995913	0.999547	36.7129	0.84507
0.3	9	0.8	11.6189	0.774597	0.0002831	0.0007114	0.993631	0.999294	33.2814	0.774597																												φ
0.3	9	0.9	13.6318	0.66022	0.0005864	0.0014747	0.986679	0.998523	26.6974	0.66022
0.3	9	0.99	23.9623	0.375589	0.0019574	0.0049252	0.956132	0.995132	9.58058	0.375589
0.3	9	0.999	42.5637	0.211448	0.0052335	0.0131641	0.882453	0.986961	0.947631	0.211448
0.4	9	0.5	9.67113	0.930605	0.0001526	0.0002508	0.997404	0.999754	22.3631	0.930605
0.4	9	0.6	10.0623	0.894427	0.0001395	0.0002678	0.99759	0.999734	22.6185	0.894427
0.4	9	0.7	10.65	0.84507	0.000217	0.0004175	0.996253	0.999585	20.4087	0.84507
0.4	9	0.8	11.6189	0.774597	0.0003845	0.0007399	0.993298	0.999257	18.3688	0.774597
0.4	9	0.9	13.6318	0.66022	0.0007188	0.0013835	0.98746	0.99861	14.3689	0.66022
0.4	9	0.99	23.9623	0.375589	0.0023426	0.0045128	0.9592	0.995473	3.74428	0.375589
0.4	9	0.999	42.5637	0.211448	0.0064357	0.0123946	0.890587	0.987863	0.327997	0.211448
0.5	9	0.5	9.67113	0.930605	0.0001791	0.0002682	0.997153	0.999733	11.762	0.930605
0.5	9	0.6	10.0623	0.894427	0.0001437	0.0002539	0.9977	0.999746	10.2391	0.894427
0.5	9	0.7	10.65	0.84507	0.0002236	0.0003965	0.996439	0.999605	10.2122	0.84507
0.5	9	0.8	11.6189	0.774597	0.0004119	0.0007304	0.993458	0.999275	7.42403	0.774597
0.5	9	0.9	13.6318	0.66022	0.0007402	0.0013128	0.988384	0.998713	5.86787	0.66022
0.5	9	0.99	23.9623	0.375589	0.0025015	0.0044413	0.960263	0.995591	1.08238	0.375589
0.5	9	0.999	42.5637	0.211448	0.0066482	0.011799	0.894706	0.98832	0.233543	0.211448
0.1	12	0.5	12.8948	0.930605	5.6e-05	0.0002374	0.993763	0.999778	78.5528	0.930605
0.1	12	0.6	13.4164	0.894427	3.74e-05	0.0003829	0.995572	0.999634	77.1735	0.894427
0.1	12	0.7	14.2	0.84507	5.47e-05	0.0005616	0.99332	0.999445	76.0867	0.84507
0.1	12	0.8	15.4919	0.774597	7.24e-05	0.0007423	0.991293	0.999277	74.9251	0.774597
0.1	12	0.9	18.1758	0.66022	0.0001529	0.0015682	0.981638	0.998473	69.5004	0.66022
0.1	12	0.99	31.9498	0.375589	0.0005394	0.0055396	0.936246	0.994694	46.9058	0.375589
0.1	12	0.999	56.7516	0.211448	0.0012015	0.0123346	0.856533	0.988069	15.6504	0.211448
0.2	12	0.5	12.8948	0.930605	0.000114	0.0003567	0.995625	0.999651	58.8201	0.930605
0.2	12	0.6	13.4164	0.894427	0.0001358	0.00044	0.994764	0.999565	56.8929	0.894427
0.2	12	0.7	14.2	0.84507	0.0001519	0.0004925	0.994113	0.999511	55.3859	0.84507
0.2	12	0.8	15.4919	0.774597	0.0002117	0.0006868	0.991756	0.999315	51.9351	0.774597
0.2	12	0.9	18.1758	0.66022	0.0004961	0.0016111	0.980831	0.998406	44.6878	0.66022
0.2	12	0.99	31.9498	0.375589	0.0015895	0.0051669	0.939613	0.994975	19.5849	0.375589
0.2	12	0.999	56.7516	0.211448	0.0037476	0.0121757	0.855431	0.987976	4.58268	0.211448
0.3	12	0.5	12.8948	0.930605	0.0001706	0.0002922	0.996136	0.999709	40.1732	0.930605
0.3	12	0.6	13.4164	0.894427	0.0001997	0.0003757	0.995515	0.999628	38.6444	0.894427
0.3	12	0.7	14.2	0.84507	0.0002951	0.000556	0.993414	0.999453	36.4079	0.84507
0.3	12	0.8	15.4919	0.774597	0.0003901	0.0007347	0.991077	0.999259	33.723	0.774597
0.3	12	0.9	18.1758	0.66022	0.0008257	0.0015573	0.981747	0.998482	26.3333	0.66022
0.3	12	0.99	31.9498	0.375589	0.002601	0.004908	0.942157	0.995187	9.66188	0.375589
0.3	12	0.999	56.7516	0.211448	0.0063206	0.0119211	0.857793	0.988172	1.66461	0.211448
0.4	12	0.5	12.8948	0.930605	0.0002057	0.0002568	0.996389	0.99974	25.9028	0.930605
0.4	12	0.6	13.4164	0.894427	0.0002362	0.0003405	0.995957	0.999664	22.8001	0.894427
0.4	12	0.7	14.2	0.84507	0.0003779	0.0005453	0.993506	0.99946	20.3946	0.84507
0.4	12	0.8	15.4919	0.774597	0.0004214	0.0006071	0.992882	0.999409	18.458	0.774597
0.4	12	0.9	18.1758	0.66022	0.0010047	0.0014508	0.98259	0.998552	14.1583	0.66022
0.4	12	0.99	31.9498	0.375589	0.0035371	0.0051106	0.938455	0.994878	3.53573	0.375589
0.4	12	0.999	56.7516	0.211448	0.007732	0.0111628	0.8661	0.988865	0.484061	0.211448
0.5	12	0.5	12.8948	0.930605	0.0002292	0.0002588	0.996381	0.999744	13.1923	0.930605
0.5	12	0.6	13.4164	0.894427	0.0003386	0.0004501	0.994751	0.999564	10.9339	0.894427
0.5	12	0.7	14.2	0.84507	0.0003429	0.0004552	0.994595	0.999552	10.1492	0.84507
0.5	12	0.8	15.4919	0.774597	0.0004539	0.0006028	0.99285	0.999406	9.2614	0.774597
0.5	12	0.9	18.1758	0.66022	0.0010555	0.0014044	0.983341	0.998615	5.57922	0.66022
0.5	12	0.99	31.9498	0.375589	0.0034905	0.0046476	0.945172	0.995437	1.24315	0.375589
0.5	12	0.999	56.7516	0.211448	0.0084175	0.0112018	0.864951	0.988767	0.176374	0.211448
0.1	15	0.5	16.1185	0.930605	8.01e-05	0.0003162	0.990486	0.999686	78.2529	0.930605
0.1	15	0.6	16.7705	0.894427	4.7e-05	0.0003832	0.99446	0.999634	78.2789	0.894427
0.1	15	0.7	17.75	0.84507	7.11e-05	0.0005834	0.9915	0.999435	75.8817	0.84507
0.1	15	0.8	19.3649	0.774597	8.43e-05	0.0006916	0.989796	0.999322	75.8091	0.774597
0.1	15	0.9	22.7197	0.66022	0.0001973	0.0016197	0.975845	0.998393	69.1889	0.66022
0.1	15	0.99	39.9372	0.375589	0.0007118	0.0058503	0.915082	0.994346	44.2995	0.375589
0.1	15	0.999	70.9395	0.211448	0.0014459	0.0118732	0.82288	0.988219	15.4354	0.211448
0.2	15	0.5	16.1185	0.930605	0.0001483	0.0003714	0.994291	0.999635	58.0979	0.930605
0.2	15	0.6	16.7705	0.894427	0.0001476	0.0003829	0.994272	0.99962	58.0757	0.894427
0.2	15	0.7	17.75	0.84507	0.0001854	0.0004812	0.992922	0.99953	55.2623	0.84507
0.2	15	0.8	19.3649	0.774597	0.0002322	0.0006023	0.991221	0.999417	55.3141	0.774597
0.2	15	0.9	22.7197	0.66022	0.0005679	0.0014759	0.977962	0.998534	46.1746	0.66022
0.2	15	0.99	39.9372	0.375589	0.0020895	0.0054343	0.919268	0.994625	22.2053	0.375589
0.2	15	0.999	70.9395	0.211448	0.0044757	0.0116296	0.826746	0.988475	4.72992	0.211448
0.3	15	0.5	16.1185	0.930605	0.0002204	0.0003034	0.995081	0.999702	39.4416	0.930605
0.3	15	0.6	16.7705	0.894427	0.0002302	0.0003465	0.994789	0.999654	39.8326	0.894427
0.3	15	0.7	17.75	0.84507	0.0003437	0.000518	0.992205	0.999482	38.614	0.84507
0.3	15	0.8	19.3649	0.774597	0.000686	0.0010344	0.98455	0.998972	33.65	0.774597
0.3	15	0.9	22.7197	0.66022	0.0010297	0.0015519	0.977417	0.998499	28.5908	0.66022
0.3	15	0.99	39.9372	0.375589	0.0034812	0.0052551	0.921861	0.994798	9.15931	0.375589
0.3	15	0.999	70.9395	0.211448	0.0073675	0.0111129	0.832497	0.988858	1.35812	0.211448
0.4	15	0.5	16.1185	0.930605	0.0004106	0.0004366	0.993007	0.999573	25.7732	0.930605
0.4	15	0.6	16.7705	0.894427	0.0004356	0.000502	0.992469	0.9995	25.2364	0.894427
0.4	15	0.7	17.75	0.84507	0.0006032	0.0006958	0.989569	0.999307	22.8249	0.84507
0.4	15	0.8	19.3649	0.774597	0.0007397	0.0008526	0.987443	0.999166	20.3477	0.774597
0.4	15	0.9	22.7197	0.66022	0.0013515	0.0015603	0.977217	0.998485	15.6193	0.66022
0.4	15	0.99	39.9372	0.375589	0.0045125	0.0052158	0.923347	0.994897	3.49098	0.375589
0.4	15	0.999	70.9395	0.211448	0.0096651	0.0111623	0.830929	0.988753	0.496788	0.211448
0.5	15	0.5	16.1185	0.930605	0.0003872	0.0003651	0.993969	0.999644	11.8553	0.930605
0.5	15	0.6	16.7705	0.894427	0.0003512	0.0003727	0.994456	0.999632	11.6363	0.894427
0.5	15	0.7	17.75	0.84507	0.0005817	0.0006189	0.990724	0.999383	10.733	0.84507
0.5	15	0.8	19.3649	0.774597	0.0007329	0.0007787	0.988402	0.99923	9.72457	0.774597
0.5	15	0.9	22.7197	0.66022	0.0014168	0.0015076	0.977516	0.998505	7.24705	0.66022
0.5	15	0.99	39.9372	0.375589	0.0045216	0.0048161	0.927627	0.995182	1.18826	0.375589
0.5	15	0.999	70.9395	0.211448	0.0091438	0.0097309	0.851974	0.990154	0.195086	0.211448
0.1	18	0.5	19.3423	0.930605	0.0001006	0.0003804	0.988176	0.999627	77.6704	0.930605
0.1	18	0.6	20.1246	0.894427	6.61e-05	0.0004499	0.991968	0.999557	77.814	0.894427
0.1	18	0.7	21.3	0.84507	9.22e-05	0.0006306	0.988849	0.999383	75.1493	0.84507
0.1	18	0.8	23.2379	0.774597	0.0001325	0.0009064	0.983908	0.999109	74.1076	0.774597
0.1	18	0.9	27.2637	0.66022	0.0002419	0.0016548	0.970745	0.998379	69.207	0.66022
0.1	18	0.99	47.9247	0.375589	0.0008579	0.0058762	0.896708	0.994269	45.9047	0.375589
0.1	18	0.999	85.1274	0.211448	0.0019968	0.0136672	0.759137	0.986646	14.4779	0.211448
0.2	18	0.5	19.3423	0.930605	0.0002393	0.0005012	0.990618	0.999499	58.1059	0.930605
0.2	18	0.6	20.1246	0.894427	0.0002842	0.0006147	0.989113	0.999397	58.2581	0.894427
0.2	18	0.7	21.3	0.84507	0.0002621	0.0005657	0.989907	0.999442	57.0762	0.84507
0.2	18	0.8	23.2379	0.774597	0.0003952	0.0008551	0.984676	0.999151	51.2302	0.774597
0.2	18	0.9	27.2637	0.66022	0.0006896	0.0014928	0.97366	0.998541	45.7868	0.66022
0.2	18	0.99	47.9247	0.375589	0.0029213	0.0063328	0.886153	0.993682	20.752	0.375589
0.2	18	0.999	85.1274	0.211448	0.0058629	0.0126931	0.771428	0.987331	4.56682	0.211448
0.3	18	0.5	19.3423	0.930605	0.0004612	0.0005476	0.989666	0.99946	40.2393	0.930605
0.3	18	0.6	20.1246	0.894427	0.0003503	0.0004384	0.992266	0.999573	41.6468	0.894427
0.3	18	0.7	21.3	0.84507	0.0004569	0.0005735	0.989799	0.999435	38.3351	0.84507
0.3	18	0.8	23.2379	0.774597	0.0006813	0.0008558	0.984727	0.999154	34.9053	0.774597
0.3	18	0.9	27.2637	0.66022	0.0012952	0.0016276	0.970782	0.998381	28.0239	0.66022
0.3	18	0.99	47.9247	0.375589	0.0044159	0.0055551	0.9008	0.994496	9.05226	0.375589
0.3	18	0.999	85.1274	0.211448	0.0103381	0.0129975	0.762932	0.986856	1.35962	0.211448
0.4	18	0.5	19.3423	0.930605	0.000543	0.0004773	0.990591	0.999524	27.1215	0.930605
0.4	18	0.6	20.1246	0.894427	0.000455	0.0004364	0.992111	0.999564	25.1352	0.894427
0.4	18	0.7	21.3	0.84507	0.0006164	0.0005925	0.989229	0.999404	23.7951	0.84507
0.4	18	0.8	23.2379	0.774597	0.0009077	0.0008727	0.984075	0.999118	18.3973	0.774597
0.4	18	0.9	27.2637	0.66022	0.00129	0.00124	0.977685	0.998765	15.0715	0.66022
0.4	18	0.99	47.9247	0.375589	0.0052766	0.0050833	0.911954	0.995114	4.71599	0.375589
0.4	18	0.999	85.1274	0.211448	0.0129489	0.0124651	0.780451	0.987826	0.46126	0.211448
0.5	18	0.5	19.3423	0.930605	0.0004843	0.0003765	0.992194	0.999621	13.9131	0.930605
0.5	18	0.6	20.1246	0.894427	0.0004881	0.0004318	0.992235	0.999571	12.0188	0.894427
0.5	18	0.7	21.3	0.84507	0.0005844	0.0005175	0.99074	0.999488	12.6976	0.84507
0.5	18	0.8	23.2379	0.774597	0.0009592	0.0008502	0.984517	0.999142	10.3317	0.774597
0.5	18	0.9	27.2637	0.66022	0.0016279	0.001443	0.97449	0.998587	6.15988	0.66022
0.5	18	0.99	47.9247	0.375589	0.0059147	0.0052507	0.904257	0.994688	1.50957	0.375589
0.5	18	0.999	85.1274	0.211448	0.0133575	0.0118488	0.787373	0.988212	0.196493	0.211448
0.1	21	0.5	22.566	0.930605	0.0001599	0.0005497	0.981124	0.999458	78.9833	0.930605
0.1	21	0.6	23.4787	0.894427	0.000136	0.0007947	0.983456	0.999216	77.8675	0.894427
0.1	21	0.7	24.85	0.84507	9.07e-05	0.000529	0.989092	0.999484	75.8355	0.84507
0.1	21	0.8	27.1109	0.774597	0.000161	0.0009439	0.980879	0.999092	76.3242	0.774597
0.1	21	0.9	31.8076	0.66022	0.000308	0.0018059	0.962845	0.998235	69.414	0.66022
0.1	21	0.99	55.9121	0.375589	0.0010804	0.0063438	0.866067	0.993631	44.4871	0.375589
0.1	21	0.999	99.3153	0.211448	0.0022011	0.0129103	0.733607	0.987344	15.8068	0.211448
0.2	21	0.5	22.566	0.930605	0.000176	0.00031	0.993101	0.99969	56.7499	0.930605
0.2	21	0.6	23.4787	0.894427	0.0002642	0.00049	0.989791	0.999516	56.9513	0.894427
0.2	21	0.7	24.85	0.84507	0.0003254	0.0006027	0.987445	0.999404	55.6178	0.84507
0.2	21	0.8	27.1109	0.774597	0.0004873	0.0009032	0.981262	0.999111	50.8929	0.774597
0.2	21	0.9	31.8076	0.66022	0.0011281	0.002094	0.955842	0.997901	45.0525	0.66022
0.2	21	0.99	55.9121	0.375589	0.0032436	0.0060235	0.877016	0.994153	19.0686	0.375589
0.2	21	0.999	99.3153	0.211448	0.0069392	0.0128789	0.73023	0.987182	4.09377	0.211448
0.3	21	0.5	22.566	0.930605	0.0004807	0.0004847	0.989073	0.999515	41.5713	0.930605
0.3	21	0.6	23.4787	0.894427	0.0005485	0.0005897	0.987632	0.999414	40.2493	0.894427
0.3	21	0.7	24.85	0.84507	0.0007392	0.0007952	0.983182	0.999202	39.2095	0.84507
0.3	21	0.8	27.1109	0.774597	0.0007275	0.0007817	0.983593	0.999223	37.0515	0.774597
0.3	21	0.9	31.8076	0.66022	0.001329	0.0014315	0.970427	0.998595	29.481	0.66022
0.3	21	0.99	55.9121	0.375589	0.0051933	0.0056011	0.88286	0.994429	9.65757	0.375589
0.3	21	0.999	99.3153	0.211448	0.0114423	0.0123286	0.737285	0.987517	1.33414	0.211448
0.4	21	0.5	22.566	0.930605	0.0005379	0.0004004	0.99067	0.9996	25.8858	0.930605
0.4	21	0.6	23.4787	0.894427	0.0005733	0.0004718	0.99013	0.999532	27.2384	0.894427
0.4	21	0.7	24.85	0.84507	0.000731	0.000602	0.987543	0.999409	23.785	0.84507
0.4	21	0.8	27.1109	0.774597	0.0011221	0.0009247	0.980509	0.999075	19.7778	0.774597
0.4	21	0.9	31.8076	0.66022	0.0021245	0.001752	0.96243	0.998215	15.2182	0.66022
0.4	21	0.99	55.9121	0.375589	0.0072425	0.0059793	0.874041	0.99401	2.77997	0.375589
0.4	21	0.999	99.3153	0.211448	0.0140054	0.0115502	0.760122	0.988605	0.50852	0.211448
0.5	21	0.5	22.566	0.930605	0.0007692	0.0005355	0.987983	0.999478	15.452	0.930605
0.5	21	0.6	23.4787	0.894427	0.0012325	0.0009362	0.980458	0.999072	13.8384	0.894427
0.5	21	0.7	24.85	0.84507	0.0008519	0.0006446	0.986165	0.999345	11.7962	0.84507
0.5	21	0.8	27.1109	0.774597	0.001147	0.0008707	0.981636	0.999128	9.31355	0.774597
0.5	21	0.9	31.8076	0.66022	0.0018426	0.0013998	0.97093	0.99862	8.23685	0.66022
0.5	21	0.99	55.9121	0.375589	0.0071355	0.0054301	0.885682	0.994563	1.12195	0.375589
0.5	21	0.999	99.3153	0.211448	0.0158223	0.0120292	0.752759	0.988252	0.142609	0.211448
